# Supplementary material for: The Arms Race Between Actinobacillus pleuropneumoniae and Its Genetic Environment: A Comprehensive Analysis of Its Defensome and Mobile Genetic Elements
Source: Mol Microbiol. 2025 May 3;124(1):40–53. doi: 10.1111/mmi.15374 (PMC12242098; doi:10.1111/mmi.15374)
Supplement: Supplementary file 2 — Table S1: Informations regarding the 172 publicly available A. pleuropneumoniae genomes obtained from NCBI and ENA databases. Table S2: Informations of the novel prophages described in this study. Table S3: Informations of reported prophages from Pasteurellaceae used in this study. Table S4: Informations of reported ICEs from Pasteurellaceae used in this study. Table S5: Pasteurellacae plasmids used in this study. Table S6: Defence systems prediction of A. pleuropneumoniae genomes using PADLOC and Defensefinder. Table S7: Spacers correspondence of A. pleuropneumoniae. Table S8: Defence systems prediction of A. pleuropneumoniae MGEs genomes using PADLOC and defensefinder. [file MMI-124-40-s001.xlsx]

## Sheet: Subtitles
Table	Description
Table S1	Informations regarding the 172 publicly available A. pleuropneumoniae genomes obtained from NCBI and ENA databases
Table S2	Informations of the novel prophages described in this study
Table S3	Informations of reported prophages from Pasteurellaceae used in this study
Table S4	Informations of reported ICEs from Pasteurellaceae used in this study
Table S5	Pasteurellacae plasmids used in this study
Table S6	Defence systems prediction of A. pleuropneumoniae genomes using PADLOC and Defensefinder
Table S7	Spacers correspondence of A. pleuropneumoniae
Table S8	Defence systems prediction of A. pleuropneumoniae MGEs genomes using PADLOC and defensefinder

## Sheet: S1
Table S1. Informations regarding the 172 publicly available Actinobacillus pleuropneumoniae genomes obtained from NCBI and ENA databases
Serovar	Strain	Source	Access
1	S4074	Argentina	NZ_CP030753.1
1	1140	China	JAEKIR010000004.1
1	KL 16	South Korea	NZ_CP022715.1
1	HBS1	China	NZ_CP115971.1
1	BJ20211201	China	JALBCL010000001.1
2	MIDG2651	UK	SAMEA1410900
2	MIDG2653	UK	SAMEA1410972
2	MIDG2656	UK	SAMEA1410936
2	MIDG2662	UK	SAMEA1410960
2	MIDG3209	UK	SAMEA1410949
2	MIDG3342	UK	SAMEA1410970
2	MIDG3354	UK	SAMEA1410909
2	MIDG3364	UK	SAMEA1410886
2	MIDG3366	UK	SAMEA1410870
2	MIDG3367	UK	SAMEA1410944
2	MIDG3374	UK	SAMEA1410890
2	NCTC10976	Denmark	NZ_LR134515.1
2	S1536	Not available	NZ_CP031875.1
2	4226	Not available	ADXN01000001.1
2	P1875	Switzerland	NZ_CP079921.1
2	A12	Hungary	JAPQFI010000001.1
2	A16	Hungary	JAPQFH010000001.1
2	A149	Hungary	JAPQFG010000001.1
2	AU-21	Russia	JAZDVH010000001.1
3	JL03	China	NC_010278.1
3	ORG1224	Not available	NZ_CP031854.1
3	S1421	Not available	NZ_CP031874.1
4	NCTC11384	USA	NZ_LS483358.1
4	M62	Not available	NZ_CP031873.1
5	L20	Canada	NC_009053.1
5	App6	China	NZ_CP026009.1
5	K17	Not available	NZ_CP069797.1
5	ZJXS2022	China	NZ_CP141951.1
5	ZJNH2023	China	NZ_CP143255.1
5	APP5	China	NZ_CP063424.1
6	MIDG3203	UK	SAMEA1410941
6	MIDG3204	UK	SAMEA1410893
6	MIDG3206	UK	SAMEA1410871
6	MIDG3227	UK	SAMEA1410898
6	MIDG3233	UK	SAMEA1410899
6	MIDG3358	UK	SAMEA1410943
6	MIDG3376	UK	SAMEA1410894
6	NCTC11407	Denmark	UIFY01000002.1
6	serovar 6 str. Femo	Not available	NZ_CP069796.1
7	MIDG2249	UK	SAMEA1410930
7	MIDG2250	UK	SAMEA1410967
7	MIDG2356	UK	SAMEA1410961
7	MIDG2465	UK	SAMEA1410921
7	MIDG2537	UK	SAMEA1410876
7	MIDG2615	UK	SAMEA1410917
7	MIDG3394	UK	SAMEA1561910
7	MIDG3397	UK	SAMEA1561930
7	MIDG3448	UK	SAMEA1561887
7	MIDG3449	UK	SAMEA1561871
7	AP76	Germany	NC_010939.1
7	S8	China	ALYN01000002.1
7	WF83	Not available	NZ_CP031869.1
7	GD2107	China	NZ_CP097377.1
8	405	Ireland	CP031866.1
8	460	Brazil	JSVG01000001.1
8	518	Brazil	JSVZ01000003.1
8	597	Brazil	JSVX01000004.1
8	780	Brazil	JSVV01000001.1
8	1022	Brazil	JSVF01000003.1
8	5651	Brazil	JSVY01000003.1
8	MIDG2331	UK	NZ_LN908249.1
8	MIDG2567	UK	SAMEA1410908
8	MIDG2620	UK	SAMEA1410931
8	MIDG2648	UK	SAMEA1410937
8	MIDG2650	UK	SAMEA1410928
8	MIDG2652	UK	SAMEA1410956
8	MIDG2657	UK	SAMEA1410908
8	MIDG2658	UK	SAMEA1410926
8	MIDG2659	UK	SAMEA1410904
8	MIDG2660	UK	SAMEA1410953
8	MIDG2661	UK	SAMEA1410962
8	MIDG2663	UK	SAMEA1410971
8	MIDG2664	UK	SAMEA1410875
8	MIDG2665	UK	SAMEA1410955
8	MIDG2666	UK	SAMEA1410958
8	MIDG3200	UK	SAMEA1410959
8	MIDG3201	UK	SAMEA1410951
8	MIDG3202	UK	SAMEA1410938
8	MIDG3205	UK	SAMEA1410911
8	MIDG3207	UK	SAMEA1410873
8	MIDG3208	UK	SAMEA1410891
8	MIDG3211	UK	SAMEA1410927
8	MIDG3212	UK	SAMEA1410914
8	MIDG3213	UK	SAMEA1410902
8	MIDG3214	UK	SAMEA1410895
8	MIDG3216	UK	SAMEA1410907
8	MIDG3217	UK	SAMEA1410888
8	MIDG3220	UK	SAMEA1410932
8	MIDG3221	UK	SAMEA1410974
8	MIDG3223	UK	SAMEA1410954
8	MIDG3224	UK	SAMEA1410889
8	MIDG3226	UK	SAMEA1410918
8	MIDG3228	UK	SAMEA1410976
8	MIDG3229	UK	SAMEA1410934
8	MIDG3230	UK	SAMEA1410946
8	MIDG3232	UK	SAMEA1410910
8	MIDG3234	UK	SAMEA1410950
8	MIDG3341	UK	SAMEA1410975
8	MIDG3344	UK	SAMEA1410948
8	MIDG3345	UK	SAMEA1410940
8	MIDG3346	UK	SAMEA1410913
8	MIDG3349	UK	SAMEA1410901
8	MIDG3351	UK	SAMEA1410872
8	MIDG3352	UK	SAMEA1410882
8	MIDG3356	UK	SAMEA1410929
8	MIDG3360	UK	SAMEA1410939
8	MIDG3368	UK	SAMEA1410969
8	MIDG3369	UK	SAMEA1410957
8	MIDG3370	UK	SAMEA1410966
8	MIDG3371	UK	SAMEA1410923
8	MIDG3372	UK	SAMEA1410919
8	MIDG3377	UK	SAMEA1410935
8	MIDG3378	UK	SAMEA1410920
8	MIDG3379	UK	SAMEA1410916
8	MIDG3380	UK	SAMEA1410869
8	MIDG3382	UK	SAMEA1410905
8	MIDG3383	UK	SAMEA1410912
8	MIDG3384	UK	SAMEA1410880
8	MIDG3385	UK	SAMEA1410896
8	MIDG3388	UK	SAMEA1561955
8	MIDG3389	UK	SAMEA1561918
8	MIDG3395	UK	SAMEA1561931
8	MIDG3396	UK	SAMEA1561923
8	MIDG3443	UK	SAMEA1561913
8	MIDG3444	UK	SAMEA1561961
8	MIDG3445	UK	SAMEA1561940
8	MIDG3447	UK	SAMEA1561883
8	AP_123	Norway	NZ_CP110664.1
8	AH2022	China	NZ_CP141949.1
9	CVJ13261	Not available	NZ_CP031865.1
10	D13039	Not available	NZ_CP031864.1
11	UG1871964	Spain	JAJMUK010000002.1
11	UG1871964-05-02	Spain	JAJMUT010000001.1
11	UG1970008-01-03	Spain	JAJMUU010000001.1
11	UG1970170-01-0A	Spain	JAJMUQ010000005.1
11	UG1970106	Spain	JAJMUM010000001.1
11	UG1970269-07-0A	Spain	JAJMUS010000002.1
11	UG1970277-01-0A	Spain	JAJMUR010000002.1
11	UG1970316	Spain	JAJMUL010000003.1
11	UG1970667-01C	Spain	JAJMUW010000007.1
11	UG1970987	Spain	JAJMUH010000001.1
11	UG1971013-01A	Spain	JAJMUV010000001.1
11	UG1971163	Spain	JAJMUI010000003.1
11	UP1971676	Spain	JAJMUJ010000003.1
11	56153	Not available	NZ_CP031863.1
12	MIDG3347	UK	SAMEA1410973
12	MIDG3362	UK	SAMEA1410925
12	1096	Not available	ADOL01000001.1
12	8329	Not available	NZ_CP031862.1
13	UP1971607	Spain	JAJMUP010000002.1
13	UP1971182	Spain	JAJMUO010000003.1
13	UG1871511	Spain	JAJMUN010000001.1
13	N273	Not available	NZ_CP031861.1
13	5195	Hungary	JAPQFE010000001.1
13	8414	Hungary	JAPQFC010000001.1
13	21113	Hungary	JAPQFD010000001.1
13	A125	Hungary	JAPQFB010000001.1
13	A140	Hungary	JAPQFF010000001.1
13	A185	Hungary	JAPQFA010000001.1
14	3906	Not available	NZ_CP031860.1
15	HS143	Not available	NZ_CP031859.1
15	SC1810	China	NZ_CP071698.1
16	A-8514	Hungary	NZ_CP069795.1
17	16287-1	Not available	NZ_CP031856.1
18	7311555	Not available	NZ_CP031855.1
19	18-1342	Switzerland	JAHHZT010000001.1
19	G1-9626	Switzerland	JAHHZU010000001.1

## Sheet: S2
Table S2. Informations of the novel prophages described in this study
Phage name	size	completeness	toxonomy	source	access/ID
Actinobacillus phage H91-0380	52235	99.32	Duplodnaviria;Heunggongvirae; Uroviricota;Caudoviricetes	Actinobacillus suis H91-0380	IMGVR_UViG_2521172696_000001
Actinobacillus phage MV1022	48337	95.27	Duplodnaviria;Heunggongvirae; Uroviricota;Caudoviricetes	Actinobacillus pleuropneumoniae MV1022	IMGVR_UViG_2630968862_000001
Actinobacillus phage K17	47819	94.34	Duplodnaviria;Heunggongvirae; Uroviricota;Caudoviricetes	Actinobacillus pleuropneumoniae K17	NZ_CP069797.1
Actinobacillus phage WF83	47075	93.94	Duplodnaviria;Heunggongvirae;Uroviricota;Caudoviricetes	Actinobacillus pleuropneumoniae wf83	NZ_CP031869.1
Actinobacillus phage MIDG3394	46524	100.0	Duplodnaviria;Heunggongvirae;Uroviricota;Caudoviricetes	Actinobacillus pleuropneumoniae MIDG3394	SAMEA1561910
Actinobacillus phage MIDG3376	43564	85.74	Duplodnaviria;Heunggongvirae;Uroviricota;Caudoviricetes	Actinobacillus pleuropneumoniae MIDG3376	SAMEA1410894
Actinobacillus phage MIDG2356	38825	93.69	Duplodnaviria;Heunggongvirae;Uroviricota;Caudoviricetes	Actinobacillus pleuropneumoniae MIDG2356	SAMEA1410961
Actinobacillus phage MIDG3362	36108	92.18	Duplodnaviria;Heunggongvirae; Uroviricota;Caudoviricetes	Actinobacillus pleuropneumoniae MIDG3362	IMGVR_UViG_2896169469_000004
Actinobacillus phage W16181	35686	97.43	Duplodnaviria;Heunggongvirae; Uroviricota;Caudoviricetes	Actinobacillus vicugnae W16181	IMGVR_UViG_2896169469_000002
Actinobacillus phage MIDG3380	35673	94.81	Duplodnaviria;Heunggongvirae;Uroviricota;Caudoviricetes	Actinobacillus pleuropneumoniae MIDG3380	SAMEA1410869
Actinobacillus phage UG1970008-01-03	34914	92.75	Duplodnaviria;Heunggongvirae;Uroviricota;Caudoviricetes	Actinobacillus pleuropneumoniae UG1970008-01-03	JAJMUU010000001.1
Actinobacillus phage M62	22963	39.52	Duplodnaviria;Heunggongvirae; Uroviricota;Caudoviricetes	Actinobacillus pleuropneumoniae sv. 4 M62	IMGVR_UViG_648276612_000005
Uncutivated virus 5	14353	34.76	Duplodnaviria;Heunggongvirae; Uroviricota;Caudoviricetes	Urban prokaryotic and eukaryotic communities from the subway in New York, USA: city subway metal -P00226	IMGVR_UViG_3300011723_000013
Actinobacillus phage nctc11384-2	22569	48.06	Duplodnaviria;Heunggongvirae; Uroviricota;Caudoviricetes	Actinobacillus pleuropneumoniae nctc11384	IMGVR_UViG_648276612_000003

## Sheet: S3
Table S3. Informations of reported prophages from Pasteurellaceae used in this study
Phages	Species	Families	Accession number	Position (start – end)
Actinobacillus phage NCTC9435	Actinobacillus equuli	Siphoviridae	LR134486.1	1386566 - 1418557
Actinobacillus phage NCTC8529	Actinobacillus equuli	Myoviridae	NZ_LR134310.1	2242539 - 2289432
Actinobacillus phage NCTC10568	Actinobacillus lignieresii	Myoviridae	NZ_LR134169.1	472670 - 504310
Actinobacillus phage NCTC11384	Actinobacillus pleuropneumoniae	Myoviridae	NZ_LS483358.1	2074689 - 2113574
Aggregatibacter phage NUM4039	Aggregatibacter actinomycetemcomitans	Siphoviridae	NZ_AP014520.1	1848707 - 1884075
Aggregatibacter phage NJ8700	Aggregatibacter aphrophilus	Siphoviridae	NC_012913.1	472642 - 513412
Avibacterium phage 174	Avibacterium paragallinarum	Myoviridae	NZ_CP034110.1	409219 - 465592
Bibersteinia phage 189	Bibersteinia trehalosi	Myoviridae	NZ_CP006955.1	549356 - 580492
Glaesserella phage ZJ0906	Glaesserella parasuis	Myoviridae	NC_021521.1	1764228 - 1819178
Glaesserella phage SH03	Glaesserella parasuis	Siphoviridae	NZ_CP009158.1	186197 - 226459
Glaesserella phage HPS-1	Glaesserella parasuis	Myoviridae	NZ_CP040243.1	402064 - 456336
Haemophilus phage GHA9	Haemophilus ducreyi	Siphoviridae	NZ_CP015434.1	975451 - 1010495
Haemophilus phage F3047	Haemophilus influenzae	Myoviridae	NC_014922.1	1646554 - 1695463
Haemophilus phage 723	Haemophilus influenzae	Siphoviridae	NZ_CP007472.1	1843358 - 1887497
Haemophilus phage 6P32H1	Haemophilus influenzae	Siphoviridae	NZ_CP020013.1	495890 - 537751
Haemophilus phage 84P36H1	Haemophilus influenzae	Myoviridae	NZ_CP029621.1	932356 - 971436
Haemophilus phage M15895	Haemophilus influenzae	Myoviridae	NZ_CP031249.1	1566014 - 1651503
Haemophilus phage HE15	Haemophilus influenzae	Myoviridae	NZ_CP043771.1	1896349 - 1941775
Haemophilus phage NCTC8134	Haemophilus influenzae	Myoviridae	NZ_LR134395.1	717610 - 766759
Haemophilus phage NCTC13334	Haemophilus pittmaniae	Myoviridae	NZ_LT906463.1	499476 - 567817
Mannheimia phage 38599	Mannheimia haemolytica	Siphoviridae	NZ_CP017491	1685734 - 1731956
Otariodibacter phage Baika1	Otariodibacter oris	Myoviridae	NZ_CP016604.1	918539 - 952416
Pasteurella phage 60214	Pasteurella multocida	Myoviridae	NZ_CP015571.1	2028460 - 2062433
Pasteurella phage 384	Pasteurella multocida	Myoviridae	NZ_CP023516.1	30933 - 75429
Pasteurella phage BS168	Pasteurella multocida	Myoviridae	NZ_CP031554.1	1706474 - 1740653
Rodentibacter phage NCTC8284	Rodentibacter pneumotropicus	Myoviridae	NZ_LR134405.1	374455 - 406750
Bacteriophage Aaphi23	Aggregatibacter actinomycetemcomitans	Myoviridae	NC_004827.1	-
Aggregatibacter phage S1249	Aggregatibacter actinomycetemcomitans	Myoviridae	NC_013597.1	-
AvpmuC-2M	Avibacterium paragallinarum	Myoviridae	JN627905.1	-
Haemophilus phage SuMu	Glaesserella parasuis	Myoviridae	NC_019455.1	-
Haemophilus phage HP1	Haemophilus influenzae	Myoviridae	NC_001697.1	-
Haemophilus phage HP2	Haemophilus influenzae	Myoviridae	NC_003315.1	-
Bacteriophage phi-MhaA1-BAA410	Mannheimia haemolytica	Myoviridae	DQ426905.1	-
Mannheimia phage phiMHaA1	Mannheimia haemolytica	Myoviridae	NC_008201.1	-
Mannheimia phage vB_MhS_535AP2	Mannheimia haemolytica	Siphoviridae	NC_028853.1	-
Mannheimia phage vB_MhM_587AP1	Mannheimia haemolytica	Myoviridae	NC_028898.1	-
Mannheimia phage vB_MhS_587AP2	Mannheimia haemolytica	Siphoviridae	NC_028743.1	-
Mannheimia phage vB_MhS_1152AP2	Mannheimia haemolytica	Siphoviridae	NC_028956.1	-
Mannheimia phage vB_MhM_1127AP1	Mannheimia haemolytica	Myoviridae	KP137436	-
Mannheimia phage vB_MhM_2256AP1	Mannheimia haemolytica	Myoviridae	KP137438	-
Mannheimia phage vB_MhM_3927AP2	Mannheimia haemolytica	Myoviridae	NC_028766.1	-
Pasteurella phage F108	Pasteurella multocida	Myoviridae	NC_008193.1	-
PluMu 3459-1	Actinobacillus pleuropneumoniae	Myoviridae	ERS155416	-
PluMu 3457-2	Actinobacillus pleuropneumoniae	Myoviridae	ERS155414	-
PluMu 3457-1	Actinobacillus pleuropneumoniae	Myoviridae	ERS155414	-
PluMu 3459-2	Actinobacillus pleuropneumoniae	Myoviridae	ERS155416	-

## Sheet: S4
Table S4. Informations of reported ICEs from Pasteurellaceae used in this study
ICE	Species	Strains	Position	End	Size (bp)	Accession number
ICEApl1	Actinobacillus pleuropneumoniae	MIDG2331	1514105	1570510	56083	KU551340.1
ICEApl2	Actinobacillus pleuropneumoniae	MIDG3553	-	-	92660	MF187965.1
ICEAplChn1	Actinobacillus pleuropneumoniae	app6	-	-	100848	KX196444
ICEGP15-184	Glaesserella parasuis	15-184	952247	999439	47193	CP023057.1
ICEHin1056	Haemophilus influenzae	1056	-	-	59393	AJ627386
ICEHpaT3T1	Haemophilus influenzae	T3T1	1213076	1273131	60056	NC_015964.1
ICEHin299	Haemophilus influenzae	299	-	-	53902	AM884334
ICEHin2866	Haemophilus influenzae	R2866	608329	661442	53114	NC_017451.1
ICEHpa8f	Haemophilus influenzae	8f	-	-	52725	AM884335
ICEHin028	Haemophilus influenzae	86-028NP	92145	148601	56457	CP000057
ICEhinB	Haemophilus influenzae	10810	87549	143544	55996	FQ312006.1
ICEHs1	Histophilus somni	AVI 1	-	-	64932	MF136609.1
ICEhso2336	Histophilus somni	2336	1930240	1994467	64227	NC_010519.1
ICEMh12565	Mannheimia haemolytica	Mh12565	1493790	1552752	58962	CP026856
ICEMh12540	Mannheimia haemolytica	Mh12540	1461855	1535001	73146	CP026857
ICEMh11935	Mannheimia haemolytica	Mh11935	1436466	1480713	44247	CP026858
ICEMh6055	Mannheimia haemolytica	Mh6055	1481389	1537496	56107	CP029638
ICEMh1	Mannheimia haemolytica	42548	2098218	2190562	92345	NC_021082.1
ICEPmu1	Pasteurella multocida	36950	273284	355497	82214	CP003022
ICEPmu3358	Pasteurella multocida	Pmu3358	249209	322554	73345	CP029712.1
ICEPmu12601	Pasteurella multocida	Pmu12601	330305	384005	53700	CP026859.1
ICEPmu12591	Pasteurella multocida	Pmu12591	261310	317726	56416	CP026860
ICEPmu3361	Pasteurella multocida	Pmu3361	233043	298178	65135	CP026861
ICEAde1	Actinobacillus delphinicola	NCTC12871	862616	914128	51513	NZ_LR134510.1
ICEAeq1	Actinobacillus equuli	NCTC8529	200137	254057	53921	NZ_LR134310.1
ICEAsu1	Actinobacillus suis	ATCC33415	982132	1037894	55762	NZ_CP009159.1
ICEAac1	Aggregatibacter actinomycetemcomitans	624	2164508	2181462	16955	NZ_CP012959.1
ICEAac2	Aggregatibacter actinomycetemcomitans	VT1169	1948540	1976212	27673	NZ_CP012958.1
ICEAac3	Aggregatibacter actinomycetemcomitans	HK_907	2132073	2197982	65910	NZ_CP043003.1
ICEApa1	Avibacterium paragallinarum	ESV-135	2129122	2199489	70368	NZ_CP050316.1
ICEGan1	Gallibacterium anatis	UMN179	321977	379145	57169	NC_015460.1
ICEGpa3	Glaesserella parasuis	D74	1710663	1776472	65809	NZ_CP018032.1
ICEGpa2	Glaesserella parasuis	aHPS7	1351751	1421790	70040	NZ_CP049090.1
ICEHdu2	Haemophilus ducreyi	GHA9	162562	211583	49021	NZ_CP015434.1
ICEHdu1	Haemophilus ducreyi	35000HP	718953	768668	49716	NC_002940.2
ICEHin8	Haemophilus influenzae	NCTC11931	192252	244996	52745	NZ_LS483392.1
ICEHso3	Histophilus somni	129PT	1952153	2005728	53576	NC_008309.1
ICEHso4	Histophilus somni	Usmarc-63255	686759	761246	74587	NZ_CP018803.1
ICEMha2	Mannheimia haemolytica	USMARC-183	1557279	1616347	59068	NC_020833.2
ICEMh3	Mannheimia sp.	Usmarc-1261	959858	1026317	66559	NZ_CP006942.1
ICEPmu2	Pasteurella multocida	FCf15	1998244	2056820	58577	NZ_CP038871.1
ICEPmu3	Pasteurella multocida	FCf45	1026914	1096464	69551	NZ_CP038873.1
ICEPmu4	Pasteurella multocida	fCf83	2009809	2087766	77957	NZ_CP038875.1

## Sheet: S5
Table S5. Pasteurellacae plasmids used in this study
Accession number	Plasmids
MH457197.1	Actinobacillus pleuropneumoniae strain MIDG2567 plasmid pM2567Tet
MH457202.1	Actinobacillus pleuropneumoniae strain MIDG3362 plasmid pM3362MDR
MH457201.1	Actinobacillus pleuropneumoniae strain MIDG3233 plasmid pM23233Tet
MH457200.1	Actinobacillus pleuropneumoniae strain MIDG3202 plasmid pM3202Tet
MH457199.1	Actinobacillus pleuropneumoniae strain MIDG2658 plasmid pM2567Tet
MH457198.1	Actinobacillus pleuropneumoniae strain MIDG2656 plasmid pM2656Tet
MH457196.1	Actinobacillus pleuropneumoniae strain MV780 plasmid p780
DQ125466.1	Mannheimia haemolytica plasmid pD70 putative origin of replication and hypothetical protein gene complete cds
NC_006298.1	Histophilus somni 129PT plasmid pHS129
CP141952.1	Actinobacillus pleuropneumoniae strain ZJXS2022 plasmid unnamed
NC_009625.1	Actinobacillus pleuropneumoniae plasmid pARD3079
NC_006994.1	Pasteurella multocida plasmid pCCK381
NC_007095.1	Actinobacillus porcitonsillarum plasmid pIMD50
NC_006976.1	Mannheimia haemolytica plasmid pCCK3259
NC_005329.1	Haemophilus ducreyi plasmid pNAD1
NZ_CP097613.1	Pasteurella multocida strain 33011 plasmid p33011_3
NZ_CP097623.1	Pasteurella multocida strain P2723 plasmid pP2723_2
NC_019260.1	Mannheimia haemolytica plasmid pMh1405
NC_007800.1	Bibersteinia trehalosi plasmid pCCK13698
NZ_KP696484.1	Actinobacillus pleuropneumoniae strain MIDG3446 plasmid pM3446F
NC_020228.1	Haemophilus parainfluenzae plasmid unnamed
NC_019184.1	Haemophilus influenzae plasmid pLFH49
NC_019183.1	Haemophilus influenzae plasmid pLFS5
NC_019182.1	Haemophilus influenzae plasmid pLFH64
NC_019180.1	Haemophilus influenzae plasmid pA1606
NC_010912.1	Avibacterium paragallinarum plasmid pYMH5
NC_006868.1	Pasteurella multocida plasmid pCCK647
NC_019205.1	Pasteurella multocida plasmid pB1000
NC_019181.1	Haemophilus influenzae plasmid pPN223
NC_019174.1	Haemophilus influenzae plasmid pB1000
NC_011378.1	Pasteurella multocida plasmid pCCK1900
CP152405.1	Pasteurella multocida strain P154 plasmid pP154_P02
CP152404.1	Pasteurella multocida strain P154 plasmid pP154_P01
LC813554.1	Haemophilus influenzae 2017Y22 plasmid pY22 DNA
CP131721.1	Haemophilus influenzae strain 2016N07308 plasmid p2016N073081
NZ_JANYMF010000004.1	Actinobacillus equuli subsp. haemolyticus strain 3887F plasmid pAPHCAT3887 whole genome shotgun sequence
NZ_JANYMF010000003.1	Actinobacillus equuli subsp. haemolyticus strain 3887F plasmid pROB3887 whole genome shotgun sequence
NC_009624.1	Actinobacillus porcitonsillarum plasmid pKMA202
NC_009623.1	Actinobacillus porcitonsillarum plasmid pKMA5
NC_007097.1	Actinobacillus porcitonsillarum plasmid pKMA757
NC_007096.1	Actinobacillus porcitonsillarum plasmid pKMA1467
NC_007094.1	Actinobacillus porcitonsillarum plasmid pKMA505
NC_007099.1	Actinobacillus pleuropneumoniae plasmid pPSAS1522
NC_007098.1	Actinobacillus pleuropneumoniae plasmid pKMA2425
NC_019992.1	Frederiksenia canicola plasmid pB000b
CP144455.1	Pasteurella multocida strain PM1463 plasmid pLO0001
NZ_JAMRYT010000037.1	Pasteurella multocida strain PM1 map unlocalized plasmid unnamed PM1p_4 whole genome shotgun sequence
NZ_JAMRYT010000036.1	Pasteurella multocida strain PM1 map unlocalized plasmid unnamed PM1p_3 whole genome shotgun sequence
NZ_JAMRYT010000035.1	Pasteurella multocida strain PM1 map unlocalized plasmid unnamed PM1p_2 whole genome shotgun sequence
NZ_JAMRYT010000034.1	Pasteurella multocida strain PM1 map unlocalized plasmid unnamed PM1p_1 whole genome shotgun sequence
NZ_JAMRYS010000119.1	Pasteurella multocida strain PM2 map unlocalized plasmid p3 PM2p3_18 whole genome shotgun sequence
NZ_JAMRYS010000118.1	Pasteurella multocida strain PM2 map unlocalized plasmid p3 PM2p3_17 whole genome shotgun sequence
NZ_JAMRYS010000117.1	Pasteurella multocida strain PM2 map unlocalized plasmid p3 PM2p3_16 whole genome shotgun sequence
NZ_JAMRYS010000116.1	Pasteurella multocida strain PM2 map unlocalized plasmid p3 PM2p3_15 whole genome shotgun sequence
NZ_JAMRYS010000115.1	Pasteurella multocida strain PM2 map unlocalized plasmid p3 PM2p3_14 whole genome shotgun sequence
NZ_JAMRYS010000114.1	Pasteurella multocida strain PM2 map unlocalized plasmid p3 PM2p3_13 whole genome shotgun sequence
NZ_JAMRYS010000113.1	Pasteurella multocida strain PM2 map unlocalized plasmid p3 PM2p3_12 whole genome shotgun sequence
NZ_JAMRYS010000112.1	Pasteurella multocida strain PM2 map unlocalized plasmid p3 PM2p3_11 whole genome shotgun sequence
NZ_JAMRYS010000111.1	Pasteurella multocida strain PM2 map unlocalized plasmid p3 PM2p3_10 whole genome shotgun sequence
NZ_JAMRYS010000110.1	Pasteurella multocida strain PM2 map unlocalized plasmid p3 PM2p3_9 whole genome shotgun sequence
NZ_JAMRYS010000109.1	Pasteurella multocida strain PM2 map unlocalized plasmid p3 PM2p3_8 whole genome shotgun sequence
NZ_JAMRYS010000108.1	Pasteurella multocida strain PM2 map unlocalized plasmid p3 PM2p3_7 whole genome shotgun sequence
NZ_JAMRYS010000107.1	Pasteurella multocida strain PM2 map unlocalized plasmid p3 PM2p3_6 whole genome shotgun sequence
NZ_JAMRYS010000106.1	Pasteurella multocida strain PM2 map unlocalized plasmid p3 PM2p3_5 whole genome shotgun sequence
NZ_JAMRYS010000105.1	Pasteurella multocida strain PM2 map unlocalized plasmid p3 PM2p3_4 whole genome shotgun sequence
NZ_JAMRYS010000104.1	Pasteurella multocida strain PM2 map unlocalized plasmid p3 PM2p3_3 whole genome shotgun sequence
NZ_JAMRYS010000103.1	Pasteurella multocida strain PM2 map unlocalized plasmid p3 PM2p3_2 whole genome shotgun sequence
NZ_JAMRYS010000102.1	Pasteurella multocida strain PM2 map unlocalized plasmid p3 PM2p3_1 whole genome shotgun sequence
NZ_JAMRYS010000101.1	Pasteurella multocida strain PM2 map unlocalized plasmid p2 PM2p2_1 whole genome shotgun sequence
NZ_JAMRYS010000100.1	Pasteurella multocida strain PM2 map unlocalized plasmid p1 PM2p1_1 whole genome shotgun sequence
NZ_CP048403.1	Pasteurella multocida strain HS_Canada1 plasmid unnamed
NC_015461.1	Gallibacterium anatis UMN179 plasmid pUMN179
NZ_CP020346.1	Pasteurella multocida subsp. multocida strain CIRMBP0884 plasmid unnamed
NZ_KX966395.1	Glaesserella parasuis strain HpsGC plasmid pHPSGC
NZ_CP054197.1	Glaesserella parasuis strain YHP170504 plasmid unnamed1
NZ_CP054196.1	Glaesserella parasuis strain YHP170504 plasmid unnamed2
NZ_CP054195.1	Glaesserella parasuis strain YHP170504 plasmid unnamed3
NZ_MK134853.1	Glaesserella parasuis strain HP1605 plasmid p1605
NZ_MK123002.1	Glaesserella parasuis strain HP1610 plasmid p16101
NZ_MK110805.1	Glaesserella parasuis strain HP1610 plasmid p1610
NZ_KR262062.1	Glaesserella parasuis strain ASB17W plasmid pHPSF1
NZ_SHNK01000004.1	Pasteurella multocida strain GH161213 plasmid pRCAD0338PM1 whole genome shotgun sequence
NC_021186.1	Glaesserella parasuis plasmid pQY431
NC_019361.1	Glaesserella parasuis plasmid pFZ51
NZ_CP020349.1	Pasteurella multocida subsp. septica strain CIRMBP0873 plasmid unnamed2
NZ_CP020348.1	Pasteurella multocida subsp. septica strain CIRMBP0873 plasmid unnamed1
NZ_KP164834.1	Glaesserella parasuis strain PM54 plasmid pJMA1
NZ_KP164832.1	Glaesserella parasuis strain NU53 plasmid pB1000
NZ_KP164833.1	Glaesserella parasuis strain D4.3 plasmid pB1000
NC_021185.1	Glaesserella parasuis plasmid pFS39
NC_019214.1	Glaesserella parasuis plasmid pYC93
NC_012661.1	Glaesserella parasuis plasmid pHN61
NC_006829.1	Glaesserella parasuis plasmid pHSRec
NC_006828.1	Glaesserella parasuis plasmid pHSTet
NZ_JAPRGM010000012.1	Pasteurella multocida strain RCAD0259 plasmid pRCADGH1 whole genome shotgun sequence
NZ_JAPRGM010000010.1	Pasteurella multocida strain RCAD0259 plasmid pRCADGH2 whole genome shotgun sequence
NZ_CP113523.1	Pasteurella multocida strain PF13 plasmid unnamed
NZ_CP077724.1	Pasteurella multocida strain PMWSG4 plasmid unnamed
NZ_CP022716.1	Actinobacillus pleuropneumoniae strain KL 16 plasmid unnamed1
NC_014629.1	Aggregatibacter actinomycetemcomitans D11S1 plasmid S57
NC_013438.1	Aggregatibacter actinomycetemcomitans D11S1 plasmid S25
NC_010069.1	Actinobacillus pleuropneumoniae plasmid p9555
NZ_CM018179.1	Lonepinella koalarum strain UCDLQP1 plasmid unnamed whole genome shotgun sequence
NZ_CP023045.1	Mannheimia haemolytica strain USDAARSUSMARC191 plasmid pL.24464.X. 191
NZ_CP143491.1	Pasteurella multocida strain FCf147 plasmid unnamed1
CP133643.1	Pasteurella multocida strain Past3 plasmid unnamed
CP133641.1	Pasteurella multocida strain Past6 plasmid unnamed2
CP133640.1	Pasteurella multocida strain Past6 plasmid unnamed1
CP133637.1	Pasteurella multocida strain Past29 plasmid unnamed
CP133635.1	Pasteurella multocida strain Past33 plasmid unnamed
NC_017035.1	Pasteurella multocida subsp. multocida str. HN06 plasmid unnamed
NC_002579.1	Aggregatibacter actinomycetemcomitans plasmid pVT745
NC_003411.1	Mannheimia varigena plasmid pMVSCS1
OR824989.1	Actinobacillus pleuropneumoniae strain B2176 plasmid pApfloR
NZ_KP164835.1	Glaesserella parasuis strain F4.1 plasmid pJMA1
NC_022367.1	Glaesserella parasuis plasmid pTetHS016
NZ_U51470.1	Pasteurella multocida plasmid unnamed
NZ_CP020404.1	Pasteurella multocida strain FDAARGOS_218 plasmid unnamed1
NZ_LC556097.1	Pasteurella multocida strain RG3424 plasmid pMS1
NZ_LC556098.1	Pasteurella multocida strain RG3424 plasmid pMS2
NZ_LC554899.1	Pasteurella multocida strain RU2703 plasmid pMN1
NC_005245.1	Avibacterium paragallinarum plasmid p250
CP135195.1	Pasteurella multocida strain 102426 plasmid unnamed1
NZ_MN922284.1	Actinobacillus pleuropneumoniae strain 1144 plasmid pA1144
NC_019980.1	Pasteurella stomatis plasmid pB000a
NC_019981.1	Pasteurella multocida plasmid pB1018
NC_019186.1	Haemophilus influenzae plasmid pJ612
NC_001774.1	Pasteurella multocida plasmid pIG1
NC_016973.1	Pasteurella multocida plasmid pCCK411
NC_010889.1	Actinobacillus pleuropneumoniae plasmid p12494
NC_007206.1	Haemophilus influenzae biotype aegyptius plasmid pF1947
NC_004846.1	Haemophilus influenzae biotype aegyptius plasmid pF3031
NC_004772.1	Pasteurella multocida plasmid pJR2
NC_004771.1	Pasteurella multocida plasmid pJR1
NC_004345.1	Histophilus somni plasmid p9L
NC_002637.1	Mannheimia haemolytica plasmid pMHSCS1
NZ_CM009574.1	Pasteurella multocida strain S298D plasmid pS298D whole genome shotgun sequence
CP128521.1	Mannheimia haemolytica strain 191452 plasmid unnamed
CP128517.1	Mannheimia haemolytica strain 192916 plasmid unnamed
CP126976.1	Gallibacterium anatis strain BJF12 plasmid unnamed1
CP123959.1	Mannheimia haemolytica strain 190176 plasmid unnamed
CP103835.1	Actinobacillus genomosp. 1 strain 3216 plasmid pAg13216
CP121789.1	Pasteurella multocida strain PM3 plasmid unnamed
OQ325044.1	Actinobacillus indolicus strain IV86 plasmid pIV86
OQ325043.1	Glaesserella parasuis strain Z44 plasmid pZ44
OQ325042.1	Glaesserella parasuis strain IV240 plasmid pIV240
OQ325041.1	Glaesserella parasuis strain IV264 plasmid pIV264
OQ325040.1	Glaesserella parasuis strain E77 plasmid dE77
OQ325039.1	Glaesserella parasuis strain d76 plasmid pd76
CP112899.1	Pasteurella multocida strain PF1 plasmid unnamed
CP104916.1	Avibacterium paragallinarum strain AG210333 plasmid pAPAG210333_2
CP104915.1	Avibacterium paragallinarum strain AG210333 plasmid pAPAG210333_1
OP122556.1	Actinobacillus pleuropneumoniae strain AppJY plasmid pAPPJY
OL697392.1	Glaesserella parasuis strain YH1705 plasmid p1705
OM219182.1	Glaesserella parasuis strain SHP1701 plasmid p1701
OM219181.1	Glaesserella parasuis strain YHP1613 plasmid p1613
OM219180.1	Glaesserella parasuis strain SHP1702 plasmid p1702
OL697394.1	Glaesserella parasuis strain EHP1712 plasmid p1712
OL697393.1	Glaesserella parasuis strain EHP1820 plasmid p1820
CP100663.1	Actinobacillus pleuropneumoniae strain HD5Q2 plasmid pMAF6
CP100665.1	Actinobacillus pleuropneumoniae strain APP10 plasmid pFA11
CP100664.1	Pasteurella multocida strain XNPM1 plasmid pMAF5
CP071699.1	Actinobacillus pleuropneumoniae strain SC1810 plasmid unnamed
MT338505.1	Pasteurella multocida strain FJ6683 plasmid pFJ6683
MT338506.1	Pasteurella multocida strain FJ6671 plasmid pFJ6671
CP097619.1	Pasteurella multocida strain P2095 plasmid pP2095_3
CP097611.1	Pasteurella multocida strain 32985 plasmid p32985_3
CP097615.1	Pasteurella multocida strain P1581 plasmid pP1581_1
CP097621.1	Pasteurella multocida strain P2192 plasmid pP2192_3
CP097617.1	Pasteurella multocida strain P1702 plasmid pP1702_2
NG_074753.1	Mannheimia haemolytica 48 pKKM48 blaROB gene for extendedspectrum class A betalactamase ROB2 complete CDS
CP097379.1	Actinobacillus pleuropneumoniae strain GD2107 plasmid pGD21072
CP097378.1	Actinobacillus pleuropneumoniae strain GD2107 plasmid pGD21071
AB621552.1	Mannheimia haemolytica plasmid pMh1405 DNA strain: Th1405
AB109805.1	Actinobacillus pleuropneumoniae plasmid pMS260
CP031868.1	Actinobacillus pleuropneumoniae serovar 8 str. 405 plasmid pAP8_2
CP031867.1	Actinobacillus pleuropneumoniae serovar 8 str. 405 plasmid pAP8_1
CP031857.1	Actinobacillus pleuropneumoniae strain 162871 plasmid pAP17_1
CP077724.1	Pasteurella multocida strain PMWSG4 plasmid pXL001
CP085872.1	Pasteurella canis strain HL_NV12211 plasmid pHL_NV12211
CP085950.1	Haemophilus influenzae strain FDAARGOS_1562 plasmid unnamed
CP084164.1	Pasteurella multocida strain s4 plasmid unnamed
CP083397.1	Pasteurella canis strain HL1500 plasmid pHL1500
MZ436971.1	Actinobacillus pleuropneumoniae serovar 8 str. 405 plasmid p405tetH
CP072383.1	Aggregatibacter sp. oral taxon 513 strain W11186 plasmid unnamed2
CP072382.1	Aggregatibacter sp. oral taxon 513 strain W11186 plasmid unnamed1
CP071492.1	Glaesserella parasuis strain GHP1807 plasmid unnamed
CP071488.1	Glaesserella parasuis strain YHP1818 plasmid unnamed
CP069511.1	Haemophilus parahaemolyticus strain FDAARGOS_1199 plasmid unnamed
CP069309.1	Glaesserella parasuis strain EHP1804 plasmid unnamed
MW111541.1	Haemophilus parainfluenzae strain M1C124_1 plasmid pM1C124_1
CP063126.1	Haemophilus parainfluenzae strain M1C113_1 plasmid unnamed_2
CP063125.1	Haemophilus parainfluenzae strain M1C113_1 plasmid unnamed_1
CP063119.1	Haemophilus parainfluenzae strain M1C142_1 plasmid unnamed_2
CP063118.1	Haemophilus parainfluenzae strain M1C142_1 plasmid unnamed_1
CP063114.1	Haemophilus parainfluenzae strain M1C147_1 plasmid unnamed_1
CP063115.1	Haemophilus parainfluenzae strain M1C147_1 plasmid unnamed_2
CP062136.1	Actinobacillus sp. GY402 plasmid unnamed
LC556098.1	Pasteurella multocida RG3424 plasmid pMS2 DNA
LC556097.1	Pasteurella multocida RG3424 plasmid pMS1 DNA
LC554899.1	Pasteurella multocida RU2703 plasmid pMN1 DNA
FR798946.1	Pasteurella multocida plasmid pCCK411 strain UB411
FR687372.1	Pasteurella aerogenes plasmid pCCK343 isolate B343
FM179941.1	Pasteurella multocida pCCK1900 plasmid isolate 1900
AM748707.1	Actinobacillus pleuropneumoniae pARD3079 plasmid
AM748706.1	Actinobacillus porcitonsillarum pKMA202 plasmid
AM748705.1	Actinobacillus porcitonsillarum pKMA5 plasmid
AM183225.1	Pasteurella trehalosi plasmid pCCK13698 complete genome isolate 13698
AJ877041.1	Actinobacillus pleuropneumoniae plasmid pPSAS1522
AJ830714.1	Actinobacillus pleuropneumoniae pKMA2425 plasmid
AJ830713.1	Actinobacillus porcitonsillarum pKMA757 plasmid
AJ830712.1	Actinobacillus porcitonsillarum pKMA1467 plasmid
AJ830710.1	Actinobacillus porcitonsillarum pKMA505 plasmid
AJ830711.1	Actinobacillus porcitonsillarum pIMD50 plasmid
AJ871969.4	Pasteurella multocida plasmid pCCK381 isolate 381
AJ966516.1	Mannheimia haemolytica plasmid pCCK3259 isolate 3259
AJ884726.1	Pasteurella multocida pCCK647 plasmid isolate 6647
AJ319822.1	Mannheimia varigena MVSCS1 plasmid
AJ249249.1	Mannheimia haemolytica plasmid pMHSCS1
CP055304.1	Mannheimia pernigra strain 16CN0041 plasmid pMP2
CP055303.1	Mannheimia pernigra strain 16CN0041 plasmid pMP1
MK851047.1	Actinobacillus pleuropneumoniae strain APP1L5 plasmid pAPP1L5
MK203847.1	Actinobacillus pleuropneumoniae strain 1144 plasmid p1144
MH316128.1	Mannheimia haemolytica strain 48 plasmid pKKM48
MF678833.1	Actinobacillus indolicus strain pAIFJ1 plasmid pAIFJ1
KX753679.1	Pasteurella multocida strain RCAD0259 plasmid pRCADGH2
KX753678.1	Pasteurella multocida strain RCAD0259 plasmid pRCADGH1
KT355773.1	Actinobacillus pleuropneumoniae strain MV518 plasmid p518
KX966394.1	Pasteurella multocida strain LH4 plasmid pLH4
KP696484.1	Actinobacillus pleuropneumoniae plasmid pM3446F
JX436327.1	Aggregatibacter actinomycetemcomitans plasmid pS23A
KC292503.1	Haemophilus parainfluenzae strain 72322 plasmid
JQ773457.1	Pasteurella aerogenes plasmid pB1000
JQ773456.1	Pasteurella aerogenes plasmid pB1002
JQ319773.1	Pasteurella stomatis strain BB1086 plasmid pB000a
JQ319771.1	Frederiksenia canicola strain BB1087 plasmid pB000b
JQ319769.1	Pasteurella aerogenes strain BB1084 plasmid pIG1
JX827416.1	Pasteurella multocida plasmid pOV
JQ670905.1	Haemophilus influenzae strain H64 plasmid pLFH64
JQ670904.1	Haemophilus influenzae strain S5 plasmid pLFS5
JQ670906.1	Haemophilus influenzae strain H49 plasmid pLFH49
JQ783055.1	Haemophilus influenzae plasmid pA1209
JQ611727.1	Haemophilus influenzae strain PN223 plasmid pPN223
JQ611726.1	Haemophilus influenzae strain A1606 plasmid pA1606
HM470204.1	Haemophilus influenzae strain BB1059 plasmid PB1000
HM236409.1	Haemophilus influenzae strain F45 plasmid pB1000
HM236408.1	Haemophilus influenzae strain F50 plasmid pB1000
GU080062.1	Pasteurella multocida strain BB1034 plasmid pB1000
GU080070.1	Pasteurella multocida strain BB1037 plasmid pB1000
GU080069.1	Pasteurella multocida strain BB1038 plasmid pB1000
GU080068.1	Pasteurella multocida strain BB1044 plasmid pB1000
GU080067.1	Pasteurella multocida strain BB1045 plasmid pB1000
GU080066.1	Haemophilus influenzae strain BB1050 plasmid pB1000
GU080065.1	Haemophilus influenzae strain BB1053 plasmid pB1000
GU080064.1	Haemophilus influenzae strain BB1052 plasmid pB1000
GU080063.1	Haemophilus influenzae strain BB1051 plasmid pB1000
FJ234438.1	Pasteurella multocida plasmid pB1006
FJ197818.1	Pasteurella multocida plasmid pB1005
EU715370.1	Actinobacillus pleuropneumoniae plasmid pHB0503
DQ517426.1	Actinobacillus pleuropneumoniae isolate 12494 plasmid p12494
EF015636.1	Avibacterium paragallinarum strain A14 plasmid pYMH5
DQ176855.1	Actinobacillus pleuropneumoniae plasmid p11745
U51470.1	Pasteurella multocida 1.8kb plasmid complete seqeunce
MK251543.1	Glaesserella parasuis strain Hps 41 plasmid pHPSO2
MK251542.1	Glaesserella parasuis strain Hps 46 plasmid pHPSO1
MK182379.1	Glaesserella parasuis strain HPS1 plasmid pYL1
KR262062.1	Haemophilus parasuis strain ASB17W plasmid pHPSF1
KP164835.1	Haemophilus parasuis strain F4.1 plasmid pJMA1
KP164834.1	Haemophilus parasuis strain PM54 plasmid pJMA1
KP164833.1	Haemophilus parasuis strain D4.3 plasmid pB1000
KP164832.1	Haemophilus parasuis strain NU53 plasmid pB1000
KC818265.1	Haemophilus parasuis plasmid pTetHS016
KC405065.1	Haemophilus parasuis strain QY431 plasmid pQY431
KC405064.1	Haemophilus parasuis strain FS39 plasmid pFS39
JN202624.1	Haemophilus parasuis plasmid pFZ51
HM486907.1	Haemophilus parasuis strain YC0093 plasmid pYC93
FJ947048.1	Haemophilus parasuis strain HN7061 plasmid pHN61
AY862436.1	Haemophilus parasuis plasmid pHSRec
AY862435.1	Haemophilus parasuis plasmid pHSTet
AY434675.1	Haemophilus ducreyi strain ATCC 27722 plasmid pNAD1
AY362554.1	Actinobacillus pleuropneumoniae plasmid p9956
AY300023.1	Haemophilus paragallinarum plasmid p250
AF546882.1	Histophilus ovis plasmid p9L
AF469177.1	Haemophilus influenzae biotype aegyptius plasmid pF3028
AF303375.1	Actinobacillus pleuropneumoniae plasmid pTYM1
AF318175.1	Haemophilus somnus isolate 5798 small plasmid
AF302424.1	Actinobacillus actinomycetemcomitans plasmid pVT745
CP049757.1	Pasteurella multocida strain KVNON213 plasmid unnamed1
CM018179.1	Lonepinella koalarum strain UCDLQP1 plasmid unnamed whole genome shotgun sequence
CP038818.1	Haemophilus parahaemolyticus strain NEB129 plasmid pHha1733
CP018033.1	Glaesserella parasuis D74 plasmid pD74
CP023060.1	Glaesserella sp. 15184 plasmid unnamed3
CP023059.1	Glaesserella sp. 15184 plasmid unnamed2
CP023058.1	Glaesserella sp. 15184 plasmid unnamed1
CM009574.1	Pasteurella multocida strain S298D plasmid pS298D whole genome shotgun sequence
CP000019.1	Haemophilus somnus 129PT plasmid pHS129
CP023045.1	Mannheimia haemolytica strain 191 plasmid pL.24464.X.191
EU252517.1	Pasteurella multocida plasmid pB1001 Rep (rep) and TetB (tetB) genes complete cds
CP001094.1	Actinobacillus pleuropneumoniae serovar 7 str. AP76 plasmid APP7_A
CP001093.1	Actinobacillus pleuropneumoniae serovar 7 str. AP76 plasmid ABB7_B
CP001092.1	Actinobacillus pleuropneumoniae serovar 7 str. AP76 plasmid APP7_C
CP003314.1	Pasteurella multocida subsp. multocida str. HN06 plasmid
EU360945.1	Pasteurella multocida strain BB1046 plasmid pB1003 MobC (mobC) gene complete cds MobAlike gene truncated MobB (mobB) SulII (sulII) and StrA (strA) genes complete cds and StrBlike gene
AY987963.1	Actinobacillus pleuropneumoniae plasmid p13142 TetO (tetO) gene complete cds
AY987962.1	Actinobacillus pleuropneumoniae plasmid p9956 TetR (tetR) and TetH (tetH) genes complete cds
AY773261.1	Actinobacillus succinogenes plasmid pKNJ NAD(H)dependent malate dehydrogenase (mdh) gene complete cds
AY288940.3	Histophilus somni plasmid pHS649 RepA (repA) gene complete cds
AY324982.1	Mannheimia haemolytica plasmid pGS253 insertion sequence IS10106 putative transposase gene complete cds
HQ441170.1	Haemophilus parasuis plasmid HPS5839 hypothetical proteins phage abortive infection protein alpha amylase catalytic region replication protein (rep) hypothetical protein recombinase (rec) DNA partitioning protein (parA) tyrosine recombinase (xerC) plasmid mobilization protein and betaA genes complete cds
HQ622101.1	Haemophilus parasuis strain lung6591 plasmid pHPS1019 tetracycline resistance efflux pump (tetB) replication protein (rep) and hypothetical proteins genes complete cds
GQ866235.1	Aggregatibacter actinomycetemcomitans strain D11S1 plasmid S57
GQ866234.1	Aggregatibacter actinomycetemcomitans strain D11S1 plasmid S25
AF052977.1	Haemophilus ducreyi tondependent heme receptor A (TdhA) gene complete cds
AF022114.1	Haemophilus influenzae plasmid RRob betalactamase ROB1 (bla) gene complete cds
DQ840517.2	Haemophilus parasuis strain BB1021 plasmid pB1000 MobC (mobC) MobA (mobA) MobB (mobB) and Rob1 (rob1) genes complete cds
FJ670543.1	Haemophilus parasuis plasmid mobilization proteinlike (mobA) gene and streptomycin phosphotransferase (strA) and dihydropteroate synthase (sul2) genes complete cds
NG_048264.1	Actinobacillus pleuropneumoniae 13142 p13142 tet(O) gene for tetracycline resistance ribosomal protection protein Tet(O) complete CDS
NG_048195.1	Mannheimia haemolytica pPHT1 tet(H) gene for tetracycline efflux MFS transporter Tet(H) complete CDS
NG_048194.1	Pasteurella multocida pPMT1 tet(H) gene for tetracycline efflux MFS transporter Tet(H) complete CDS
NG_048173.1	Pasteurella multocida BB1034 pB1001 tet(B) gene for tetracycline efflux MFS transporter Tet(B) complete CDS
NG_048171.1	Actinobacillus pleuropneumoniae APP11745 p11745 tet(B) gene for tetracycline efflux MFS transporter Tet(B) complete CDS
NG_048117.1	Bibersteinia trehalosi pCCK13698 sul2 gene for sulfonamideresistant dihydropteroate synthase Sul2 complete CDS
NG_048116.1	Actinobacillus pleuropneumoniae pPSAS1522 sul2 gene for sulfonamideresistant dihydropteroate synthase Sul2 complete CDS
NG_048115.1	Actinobacillus porcitonsillarum pKMA505 sul2 gene for sulfonamideresistant dihydropteroate synthase Sul2 complete CDS
NG_048112.1	Pasteurella multocida pVM111 sul2 gene for sulfonamideresistant dihydropteroate synthase Sul2 complete CDS
NG_048109.1	Mannheimia varigena pMVSCS1 sul2 gene for sulfonamideresistant dihydropteroate synthase Sul2 complete CDS
NG_048106.1	Pasteurella multocida Pm1096 pIG1 sul2 gene for sulfonamideresistant dihydropteroate synthase Sul2 complete CDS
NG_047876.1	Pasteurella multocida pCCK1900 floR gene for chloramphenicol florfenicol efflux MFS transporter FloR complete CDS
NG_047871.1	Bibersteinia trehalosi pCCK13698 floR gene for chloramphenicol florfenicol efflux MFS transporter FloR complete CDS
NG_047870.1	Pasteurella multocida pCCK381 floR gene for chloramphenicol florfenicol efflux MFS transporter FloR complete CDS
NG_047714.1	Pasteurella multocida pCCK154 dfrA20 gene for trimethoprimresistant dihydrofolate reductase DfrA20 complete CDS
NG_047603.1	Pasteurella multocida pJR1 catB2 gene for type B2 chloramphenicol Oacetyltransferase CatB2 complete CDS
NG_047467.1	Actinobacillus pleuropneumoniae pMS260 aph(6)Id gene for aminoglycoside Ophosphotransferase APH(6)Id complete CDS
NG_047439.1	Avibacterium paragallinarum A14 pYMH5 aph(3)Ia gene for aminoglycoside Ophosphotransferase APH(3)Ia complete CDS
NG_048170.1	Haemophilus parasuis HS1543 pHSTet tet(B) gene for tetracycline efflux MFS transporter Tet(B) complete CDS
CM004377.1	Haemophilus ducreyi strain AUSPNG1 plasmid PB1000 whole genome shotgun sequence
NG_048119.1	Haemophilus parasuis YC0093 pYC93 sul2 gene for sulfonamideresistant dihydropteroate synthase Sul2 complete CDS
LMZZ01000027.1	Haemophilus ducreyi strain AUSPNG1 plasmid PB1000 whole genome shotgun sequence
KP197005.1	Actinobacillus pleuropneumoniae strain MIDG3389 plasmid pM3389T clone contig030 genomic sequence
KP197004.1	Actinobacillus pleuropneumoniae strain MIDG3224 plasmid pM3224T clone contig049 genomic sequence
AM849805.1	Haemophilus parainfluenzae plasmid pSF2 blaTEM15 gene for TEM15 Blactamase and promoter region
Y16103.1	Pasteurella haemolitica plasmid pPHT1 DNA for tetR tetH genes
Y15510.1	Pasteurella multocida pPMT1 plasmid DNA for tnp tetR tetH tnp genes
AJ278685.1	Pasteurella aerogenes plasmid pPAT2 tetR gene for tet repressor protein and tet(B) gene for tetracycline resistance protein class B
AJ245947.1	Pasteurella aerogenes plasmid pPAT1 tetR gene for tet repressor protein and tetH gene for tetracycline resistance efflux protein
AJ605332.1	Pasteurella multocida dfrA20 gene for dihydrofolate reductase and sul2 gene for dihydropteroate synthase
L23118.1	Plasmid pLS88 dihydropteroate synthase (sulA) and aminoglycoside 3phosphotransferase (strA) genes complete cds strB pseudogene and unknown gene

## Sheet: S6
Table S6. Defence systems prediction of A. pleuropneumoniae genomes using PADLOC and Defensefinder
Serotype	Strain	system	protein.name	target.name	seqid	start	end	strand	relative.position
1	S4074	DMS_other	mad3	NZ_CP030753.1_25	NZ_CP030753.1	28573	30246	+	25
1	S4074	DMS_other	mad8	NZ_CP030753.1_26	NZ_CP030753.1	30388	31791	-	26
1	S4074	cas_type_I-F1	Cas23f	NZ_CP030753.1_216	NZ_CP030753.1	234309	237656	-	216
1	S4074	cas_type_I-F1	Cas1f	NZ_CP030753.1_217	NZ_CP030753.1	237653	238609	-	217
1	S4074	CRISPR_array	CRISPR_array	CRISPR001	NZ_CP030753.1	238647	239453	-	217.01
1	S4074	cas_type_I-F1	Cas6f	NZ_CP030753.1_218	NZ_CP030753.1	239595	240164	-	218
1	S4074	cas_type_I-F1	Cas7f	NZ_CP030753.1_219	NZ_CP030753.1	240167	241162	-	219
1	S4074	cas_type_I-F1	Cas5f	NZ_CP030753.1_220	NZ_CP030753.1	241164	242123	-	220
1	S4074	cas_type_I-F1	Cas8f	NZ_CP030753.1_221	NZ_CP030753.1	242120	243469	-	221
1	S4074	PDC-S07	PDC-S07	NZ_CP030753.1_249	NZ_CP030753.1	264432	264830	+	249
1	S4074	RM_type_I	MTase_I	NZ_CP030753.1_296	NZ_CP030753.1	323340	324887	+	296
1	S4074	RM_type_I	Specificity_I	NZ_CP030753.1_298	NZ_CP030753.1	325374	326501	+	298
1	S4074	RM_type_I	REase_I	NZ_CP030753.1_301	NZ_CP030753.1	328249	331380	+	301
1	S4074	dXTPase	dGTPase	NZ_CP030753.1_325	NZ_CP030753.1	353484	354809	+	325
1	S4074	PDC-S05	PDC-S05	NZ_CP030753.1_343	NZ_CP030753.1	373060	373482	-	343
1	S4074	DMS_other	DrmD	NZ_CP030753.1_752	NZ_CP030753.1	818576	821449	-	752
1	S4074	RM_type_III	REase_III	NZ_CP030753.1_753	NZ_CP030753.1	821446	824763	-	753
1	S4074	RM_type_III	MTase_III	NZ_CP030753.1_754	NZ_CP030753.1	825096	828068	-	754
1	S4074	PDC-S32	PDC-S32	NZ_CP030753.1_837	NZ_CP030753.1	915168	915896	-	837
1	S4074	PDC-S01	PDC-S01	NZ_CP030753.1_838	NZ_CP030753.1	915907	917208	-	838
1	S4074	SoFic	SoFic	NZ_CP030753.1_914	NZ_CP030753.1	1008528	1009286	+	914
1	S4074	PDC-S04	PDC-S04	NZ_CP030753.1_914	NZ_CP030753.1	1008528	1009286	+	914
1	S4074	PDC-S01	PDC-S01	NZ_CP030753.1_1174	NZ_CP030753.1	1281007	1282221	+	1174
1	S4074	GAO_19	HerA	NZ_CP030753.1_1175	NZ_CP030753.1	1282277	1284010	-	1175
1	S4074	GAO_19	SIR2	NZ_CP030753.1_1176	NZ_CP030753.1	1284003	1285244	-	1176
1	S4074	zorya_type_II	ZorA2	NZ_CP030753.1_1294	NZ_CP030753.1	1406655	1408313	+	1294
1	S4074	zorya_type_II	ZorB2	NZ_CP030753.1_1295	NZ_CP030753.1	1408313	1409005	+	1295
1	S4074	zorya_type_II	ZorE2	NZ_CP030753.1_1296	NZ_CP030753.1	1409005	1409814	+	1296
1	S4074	PDC-S26	PDC-S26	NZ_CP030753.1_1301	NZ_CP030753.1	1412841	1414022	-	1301
1	S4074	PDC-S02	PDC-S02	NZ_CP030753.1_1419	NZ_CP030753.1	1532775	1533533	-	1419
1	S4074	RM_type_I	Specificity_I	NZ_CP030753.1_1593	NZ_CP030753.1	1722964	1724184	+	1593
1	S4074	RM_type_I	Specificity_I	NZ_CP030753.1_1595	NZ_CP030753.1	1725079	1726611	-	1595
1	S4074	PDC-S05	PDC-S05	NZ_CP030753.1_1596	NZ_CP030753.1	1726608	1727603	-	1596
1	S4074	RM_type_I	MTase_I	NZ_CP030753.1_1597	NZ_CP030753.1	1727612	1729081	-	1597
1	S4074	RM_type_I	REase_I	NZ_CP030753.1_1598	NZ_CP030753.1	1729165	1731528	-	1598
1	S4074	HEC-05	HEC-05	NZ_CP030753.1_1864	NZ_CP030753.1	2008369	2009955	+	1864
1	1140	zorya_type_II	ZorA2	JAEKIR010000004.1_86	JAEKIR010000004.1	82892	84550	+	86
1	1140	zorya_type_II	ZorB2	JAEKIR010000004.1_87	JAEKIR010000004.1	84550	85242	+	87
1	1140	zorya_type_II	ZorE2	JAEKIR010000004.1_88	JAEKIR010000004.1	85564	86055	+	88
1	1140	PDC-S26	PDC-S26	JAEKIR010000004.1_93	JAEKIR010000004.1	89082	90263	-	93
1	1140	DMS_other	DrmD	JAEKIR010000007.1_85	JAEKIR010000007.1	99001	101874	-	85
1	1140	RM_type_III	REase_III	JAEKIR010000007.1_86	JAEKIR010000007.1	101871	105188	-	86
1	1140	RM_type_III	MTase_III	JAEKIR010000007.1_87	JAEKIR010000007.1	105521	108448	-	87
1	1140	PDC-S01	PDC-S01	JAEKIR010000007.1_171	JAEKIR010000007.1	196287	197588	-	171
1	1140	SoFic	SoFic	JAEKIR010000007.1_247	JAEKIR010000007.1	288907	289665	+	247
1	1140	PDC-S04	PDC-S04	JAEKIR010000007.1_247	JAEKIR010000007.1	288907	289665	+	247
1	1140	HEC-05	HEC-05	JAEKIR010000009.1_4	JAEKIR010000009.1	9564	11150	+	4
1	1140	cas_type_I-F1	Cas8f	JAEKIR010000010.1_3	JAEKIR010000010.1	2499	3848	+	3
1	1140	cas_type_I-F1	Cas5f	JAEKIR010000010.1_4	JAEKIR010000010.1	3845	4804	+	4
1	1140	cas_type_I-F1	Cas7f	JAEKIR010000010.1_5	JAEKIR010000010.1	4806	5801	+	5
1	1140	cas_type_I-F1	Cas6f	JAEKIR010000010.1_6	JAEKIR010000010.1	5804	6373	+	6
1	1140	CRISPR_array	CRISPR_array	CRISPR001	JAEKIR010000010.1	6515	7381	+	6.01
1	1140	cas_type_I-F1	Cas1f	JAEKIR010000010.1_8	JAEKIR010000010.1	7419	8375	+	8
1	1140	cas_type_I-F1	Cas23f	JAEKIR010000010.1_9	JAEKIR010000010.1	8372	11719	+	9
1	1140	GAO_19	SIR2	JAEKIR010000011.1_33	JAEKIR010000011.1	38613	39854	+	33
1	1140	GAO_19	HerA	JAEKIR010000011.1_34	JAEKIR010000011.1	39847	41580	+	34
1	1140	PDC-S01	PDC-S01	JAEKIR010000011.1_35	JAEKIR010000011.1	41636	42850	-	35
1	1140	DMS_other	mad8	JAEKIR010000012.1_38	JAEKIR010000012.1	36951	38354	+	38
1	1140	DMS_other	mad3	JAEKIR010000012.1_39	JAEKIR010000012.1	38496	40169	-	39
1	1140	dXTPase	dGTPase	JAEKIR010000017.1_12	JAEKIR010000017.1	13105	14430	-	12
1	1140	RM_type_I	REase_I	JAEKIR010000017.1_35	JAEKIR010000017.1	36537	39668	-	35
1	1140	RM_type_I	Specificity_I	JAEKIR010000017.1_38	JAEKIR010000017.1	41416	42531	-	38
1	1140	RM_type_I	MTase_I	JAEKIR010000017.1_40	JAEKIR010000017.1	43018	44565	-	40
1	1140	PDC-S05	PDC-S05	JAEKIR010000022.1_5	JAEKIR010000022.1	3852	4274	-	5
1	1140	RM_type_I	Specificity_I	JAEKIR010000025.1_26	JAEKIR010000025.1	29387	30607	+	26
1	1140	PDC-S05	PDC-S05	JAEKIR010000025.1_29	JAEKIR010000025.1	32961	33956	-	29
1	1140	RM_type_I	MTase_I	JAEKIR010000025.1_30	JAEKIR010000025.1	33965	35434	-	30
1	1140	RM_type_I	REase_I	JAEKIR010000025.1_31	JAEKIR010000025.1	35518	37881	-	31
1	1140	PDC-S07	PDC-S07	JAEKIR010000032.1_14	JAEKIR010000032.1	18602	19000	-	14
1	KL 16	PDC-S01	PDC-S01	NZ_CP022715.1_81	NZ_CP022715.1	86233	87447	+	81
1	KL 16	GAO_19	HerA	NZ_CP022715.1_82	NZ_CP022715.1	87503	89236	-	82
1	KL 16	GAO_19	SIR2	NZ_CP022715.1_83	NZ_CP022715.1	89229	90470	-	83
1	KL 16	zorya_type_II	ZorA2	NZ_CP022715.1_201	NZ_CP022715.1	212005	213663	+	201
1	KL 16	zorya_type_II	ZorB2	NZ_CP022715.1_202	NZ_CP022715.1	213663	214355	+	202
1	KL 16	zorya_type_II	ZorE2	NZ_CP022715.1_203	NZ_CP022715.1	214669	215160	+	203
1	KL 16	PDC-S26	PDC-S26	NZ_CP022715.1_208	NZ_CP022715.1	218187	219368	-	208
1	KL 16	PDC-S02	PDC-S02	NZ_CP022715.1_326	NZ_CP022715.1	338121	338879	-	326
1	KL 16	RM_type_I	Specificity_I	NZ_CP022715.1_500	NZ_CP022715.1	528270	529490	+	500
1	KL 16	RM_type_I	Specificity_I	NZ_CP022715.1_502	NZ_CP022715.1	530385	531917	-	502
1	KL 16	PDC-S05	PDC-S05	NZ_CP022715.1_503	NZ_CP022715.1	531914	532909	-	503
1	KL 16	RM_type_I	MTase_I	NZ_CP022715.1_504	NZ_CP022715.1	532918	534387	-	504
1	KL 16	RM_type_I	REase_I	NZ_CP022715.1_505	NZ_CP022715.1	534471	536834	-	505
1	KL 16	HEC-05	HEC-05	NZ_CP022715.1_773	NZ_CP022715.1	814045	815631	+	773
1	KL 16	DMS_other	mad3	NZ_CP022715.1_1144	NZ_CP022715.1	1184763	1186436	+	1144
1	KL 16	DMS_other	mad8	NZ_CP022715.1_1145	NZ_CP022715.1	1186578	1187981	-	1145
1	KL 16	cas_type_I-F1	Cas23f	NZ_CP022715.1_1334	NZ_CP022715.1	1392704	1396051	-	1334
1	KL 16	cas_type_I-F1	Cas1f	NZ_CP022715.1_1335	NZ_CP022715.1	1396048	1397004	-	1335
1	KL 16	CRISPR_array	CRISPR_array	CRISPR001	NZ_CP022715.1	1397042	1398148	-	1335.01
1	KL 16	cas_type_I-F1	Cas6f	NZ_CP022715.1_1336	NZ_CP022715.1	1398290	1398859	-	1336
1	KL 16	cas_type_I-F1	Cas7f	NZ_CP022715.1_1337	NZ_CP022715.1	1398862	1399857	-	1337
1	KL 16	cas_type_I-F1	Cas5f	NZ_CP022715.1_1338	NZ_CP022715.1	1399859	1400818	-	1338
1	KL 16	cas_type_I-F1	Cas8f	NZ_CP022715.1_1339	NZ_CP022715.1	1400815	1402164	-	1339
1	KL 16	PDC-S07	PDC-S07	NZ_CP022715.1_1367	NZ_CP022715.1	1423127	1423525	+	1367
1	KL 16	RM_type_I	MTase_I	NZ_CP022715.1_1415	NZ_CP022715.1	1482042	1482905	+	1415
1	KL 16	RM_type_I	Specificity_I	NZ_CP022715.1_1418	NZ_CP022715.1	1484076	1484519	+	1418
1	KL 16	RM_type_I	REase_I	NZ_CP022715.1_1422	NZ_CP022715.1	1486926	1490057	+	1422
1	KL 16	dXTPase	dGTPase	NZ_CP022715.1_1446	NZ_CP022715.1	1512164	1513489	+	1446
1	KL 16	PDC-S05	PDC-S05	NZ_CP022715.1_1464	NZ_CP022715.1	1531741	1532163	-	1464
1	KL 16	DMS_other	DrmD	NZ_CP022715.1_1876	NZ_CP022715.1	1977168	1980041	-	1876
1	KL 16	RM_type_III	REase_III	NZ_CP022715.1_1877	NZ_CP022715.1	1980038	1983355	-	1877
1	KL 16	RM_type_III	MTase_III	NZ_CP022715.1_1878	NZ_CP022715.1	1983688	1986570	-	1878
1	KL 16	PDC-S32	PDC-S32	NZ_CP022715.1_1961	NZ_CP022715.1	2073749	2074477	-	1961
1	KL 16	PDC-S01	PDC-S01	NZ_CP022715.1_1962	NZ_CP022715.1	2074488	2075789	-	1962
1	KL 16	SoFic	SoFic	NZ_CP022715.1_2039	NZ_CP022715.1	2167109	2167867	+	2039
1	KL 16	PDC-S04	PDC-S04	NZ_CP022715.1_2039	NZ_CP022715.1	2167109	2167867	+	2039
1	HBS1	DMS_other	mad3	NZ_CP115971.1_25	NZ_CP115971.1	28702	30375	+	25
1	HBS1	DMS_other	mad8	NZ_CP115971.1_26	NZ_CP115971.1	30517	31920	-	26
1	HBS1	cas_type_I-F1	Cas23f	NZ_CP115971.1_216	NZ_CP115971.1	234438	237785	-	216
1	HBS1	cas_type_I-F1	Cas1f	NZ_CP115971.1_217	NZ_CP115971.1	237782	238738	-	217
1	HBS1	CRISPR_array	CRISPR_array	CRISPR001	NZ_CP115971.1	238776	239582	-	217.01
1	HBS1	cas_type_I-F1	Cas6f	NZ_CP115971.1_218	NZ_CP115971.1	239724	240293	-	218
1	HBS1	cas_type_I-F1	Cas7f	NZ_CP115971.1_219	NZ_CP115971.1	240296	241291	-	219
1	HBS1	cas_type_I-F1	Cas5f	NZ_CP115971.1_220	NZ_CP115971.1	241293	242252	-	220
1	HBS1	cas_type_I-F1	Cas8f	NZ_CP115971.1_221	NZ_CP115971.1	242249	243598	-	221
1	HBS1	PDC-S07	PDC-S07	NZ_CP115971.1_249	NZ_CP115971.1	264561	264959	+	249
1	HBS1	RM_type_I	MTase_I	NZ_CP115971.1_296	NZ_CP115971.1	323469	325016	+	296
1	HBS1	RM_type_I	Specificity_I	NZ_CP115971.1_298	NZ_CP115971.1	325503	326630	+	298
1	HBS1	RM_type_I	REase_I	NZ_CP115971.1_301	NZ_CP115971.1	328378	331509	+	301
1	HBS1	dXTPase	dGTPase	NZ_CP115971.1_325	NZ_CP115971.1	353613	354938	+	325
1	HBS1	PDC-S05	PDC-S05	NZ_CP115971.1_343	NZ_CP115971.1	373189	373611	-	343
1	HBS1	DMS_other	DrmD	NZ_CP115971.1_752	NZ_CP115971.1	818705	821578	-	752
1	HBS1	RM_type_III	REase_III	NZ_CP115971.1_753	NZ_CP115971.1	821575	824892	-	753
1	HBS1	RM_type_III	MTase_III	NZ_CP115971.1_754	NZ_CP115971.1	825225	828212	-	754
1	HBS1	PDC-S32	PDC-S32	NZ_CP115971.1_837	NZ_CP115971.1	915312	916040	-	837
1	HBS1	PDC-S01	PDC-S01	NZ_CP115971.1_838	NZ_CP115971.1	916051	917352	-	838
1	HBS1	SoFic	SoFic	NZ_CP115971.1_914	NZ_CP115971.1	1008672	1009430	+	914
1	HBS1	PDC-S04	PDC-S04	NZ_CP115971.1_914	NZ_CP115971.1	1008672	1009430	+	914
1	HBS1	PDC-S01	PDC-S01	NZ_CP115971.1_1174	NZ_CP115971.1	1281151	1282365	+	1174
1	HBS1	GAO_19	HerA	NZ_CP115971.1_1175	NZ_CP115971.1	1282421	1284154	-	1175
1	HBS1	GAO_19	SIR2	NZ_CP115971.1_1176	NZ_CP115971.1	1284147	1285388	-	1176
1	HBS1	zorya_type_II	ZorA2	NZ_CP115971.1_1294	NZ_CP115971.1	1406799	1408457	+	1294
1	HBS1	zorya_type_II	ZorB2	NZ_CP115971.1_1295	NZ_CP115971.1	1408457	1409149	+	1295
1	HBS1	zorya_type_II	ZorE2	NZ_CP115971.1_1296	NZ_CP115971.1	1409149	1409958	+	1296
1	HBS1	PDC-S26	PDC-S26	NZ_CP115971.1_1301	NZ_CP115971.1	1412985	1414166	-	1301
1	HBS1	PDC-S02	PDC-S02	NZ_CP115971.1_1419	NZ_CP115971.1	1532919	1533677	-	1419
1	HBS1	RM_type_I	Specificity_I	NZ_CP115971.1_1593	NZ_CP115971.1	1723108	1724328	+	1593
1	HBS1	RM_type_I	Specificity_I	NZ_CP115971.1_1595	NZ_CP115971.1	1725223	1726755	-	1595
1	HBS1	PDC-S05	PDC-S05	NZ_CP115971.1_1596	NZ_CP115971.1	1726752	1727747	-	1596
1	HBS1	RM_type_I	MTase_I	NZ_CP115971.1_1597	NZ_CP115971.1	1727756	1729225	-	1597
1	HBS1	RM_type_I	REase_I	NZ_CP115971.1_1598	NZ_CP115971.1	1729309	1731672	-	1598
1	HBS1	HEC-05	HEC-05	NZ_CP115971.1_1864	NZ_CP115971.1	2008513	2010099	+	1864
1	BJ20211201	SoFic	SoFic	JALBCL010000001.1_107	JALBCL010000001.1	92604	93362	-	107
1	BJ20211201	PDC-S04	PDC-S04	JALBCL010000001.1_107	JALBCL010000001.1	92604	93362	-	107
1	BJ20211201	PDC-S01	PDC-S01	JALBCL010000001.1_184	JALBCL010000001.1	184682	185983	+	184
1	BJ20211201	PDC-S32	PDC-S32	JALBCL010000001.1_185	JALBCL010000001.1	185994	186722	+	185
1	BJ20211201	RM_type_III	MTase_III	JALBCL010000001.1_268	JALBCL010000001.1	273822	276839	+	268
1	BJ20211201	RM_type_III	REase_III	JALBCL010000001.1_269	JALBCL010000001.1	277172	280489	+	269
1	BJ20211201	DMS_other	DrmD	JALBCL010000001.1_270	JALBCL010000001.1	280486	283359	+	270
1	BJ20211201	PDC-S01	PDC-S01	JALBCL010000002.1_20	JALBCL010000002.1	15108	16322	+	20
1	BJ20211201	GAO_19	HerA	JALBCL010000002.1_21	JALBCL010000002.1	16378	18111	-	21
1	BJ20211201	GAO_19	SIR2	JALBCL010000002.1_22	JALBCL010000002.1	18104	19345	-	22
1	BJ20211201	zorya_type_II	ZorA2	JALBCL010000002.1_139	JALBCL010000002.1	140881	142539	+	139
1	BJ20211201	zorya_type_II	ZorB2	JALBCL010000002.1_140	JALBCL010000002.1	142539	143231	+	140
1	BJ20211201	zorya_type_II	ZorE2	JALBCL010000002.1_141	JALBCL010000002.1	143553	144044	+	141
1	BJ20211201	PDC-S26	PDC-S26	JALBCL010000002.1_146	JALBCL010000002.1	147071	148252	-	146
1	BJ20211201	DMS_other	mad8	JALBCL010000006.1_38	JALBCL010000006.1	37094	38497	+	38
1	BJ20211201	DMS_other	mad3	JALBCL010000006.1_39	JALBCL010000006.1	38639	40312	-	39
1	BJ20211201	dXTPase	dGTPase	JALBCL010000008.1_14	JALBCL010000008.1	14201	15526	-	14
1	BJ20211201	RM_type_I	REase_I	JALBCL010000008.1_37	JALBCL010000008.1	37633	40764	-	37
1	BJ20211201	RM_type_I	Specificity_I	JALBCL010000008.1_40	JALBCL010000008.1	42512	43639	-	40
1	BJ20211201	RM_type_I	MTase_I	JALBCL010000008.1_42	JALBCL010000008.1	44126	45673	-	42
1	BJ20211201	HEC-05	HEC-05	JALBCL010000014.1_5	JALBCL010000014.1	9875	11461	+	5
1	BJ20211201	PDC-S05	PDC-S05	JALBCL010000020.1_33	JALBCL010000020.1	33856	34278	+	33
1	BJ20211201	RM_type_I	Specificity_I	JALBCL010000022.1_27	JALBCL010000022.1	29843	31087	+	27
1	BJ20211201	RM_type_I	Specificity_I	JALBCL010000022.1_29	JALBCL010000022.1	31982	33490	-	29
1	BJ20211201	PDC-S05	PDC-S05	JALBCL010000022.1_30	JALBCL010000022.1	33487	34482	-	30
1	BJ20211201	RM_type_I	MTase_I	JALBCL010000022.1_31	JALBCL010000022.1	34491	35960	-	31
1	BJ20211201	RM_type_I	REase_I	JALBCL010000022.1_32	JALBCL010000022.1	36044	38407	-	32
1	BJ20211201	PDC-S07	PDC-S07	JALBCL010000027.1_14	JALBCL010000027.1	18611	19009	-	14
1	BJ20211201	cas_type_I-F1	Cas23f	JALBCL010000037.1_4	JALBCL010000037.1	2664	6011	-	4
1	BJ20211201	cas_type_I-F1	Cas1f	JALBCL010000037.1_5	JALBCL010000037.1	6008	6964	-	5
1	BJ20211201	CRISPR_array	CRISPR_array	CRISPR001	JALBCL010000037.1	7002	7868	-	5.01
1	BJ20211201	cas_type_I-F1	Cas6f	JALBCL010000037.1_7	JALBCL010000037.1	8010	8579	-	7
1	BJ20211201	cas_type_I-F1	Cas7f	JALBCL010000037.1_8	JALBCL010000037.1	8582	9577	-	8
1	BJ20211201	cas_type_I-F1	Cas5f	JALBCL010000037.1_9	JALBCL010000037.1	9579	10538	-	9
1	BJ20211201	cas_type_I-F1	Cas8f	JALBCL010000037.1_10	JALBCL010000037.1	10535	11884	-	10
2	MIDG2651	cas_type_I-F1	Cas23f	SAMEA1410900.contig00013_3	SAMEA1410900.contig00013	2561	5908	-	3
2	MIDG2651	cas_type_I-F1	Cas1f	SAMEA1410900.contig00013_4	SAMEA1410900.contig00013	5905	6861	-	4
2	MIDG2651	cas_type_I-F1	Cas6f	SAMEA1410900.contig00013_5	SAMEA1410900.contig00013	8210	8779	-	5
2	MIDG2651	cas_type_I-F1	Cas7f	SAMEA1410900.contig00013_6	SAMEA1410900.contig00013	8782	9777	-	6
2	MIDG2651	cas_type_I-F1	Cas5f	SAMEA1410900.contig00013_7	SAMEA1410900.contig00013	9779	10738	-	7
2	MIDG2651	cas_type_I-F1	Cas8f	SAMEA1410900.contig00013_8	SAMEA1410900.contig00013	10735	12084	-	8
2	MIDG2651	CRISPR_array	CRISPR_array	CRISPR001	SAMEA1410900.contig00013	6899	8067	-	4.01
2	MIDG2651	DMS_other	DrmD	SAMEA1410900.contig00001_111	SAMEA1410900.contig00001	124288	127161	+	111
2	MIDG2651	DMS_other	Specificity_I	SAMEA1410900.contig00002_163	SAMEA1410900.contig00002	184380	185612	-	163
2	MIDG2651	DMS_other	MTase_I	SAMEA1410900.contig00002_167	SAMEA1410900.contig00002	187905	189458	-	167
2	MIDG2651	dXTPase	dGTPase	SAMEA1410900.contig00002_134	SAMEA1410900.contig00002	155574	156899	-	134
2	MIDG2651	Lamassu_Family	LmuA	SAMEA1410900.contig00001_24	SAMEA1410900.contig00001	27044	28132	+	24
2	MIDG2651	Lamassu_Family	LmuC	SAMEA1410900.contig00001_25	SAMEA1410900.contig00001	28129	28557	+	25
2	MIDG2651	Lamassu_Family	LmuB	SAMEA1410900.contig00001_26	SAMEA1410900.contig00001	28554	30545	+	26
2	MIDG2651	PDC-M13	PDC-M13C	SAMEA1410900.contig00002_159	SAMEA1410900.contig00002	182158	182361	-	159
2	MIDG2651	PDC-M13	PDC-M13B	SAMEA1410900.contig00002_160	SAMEA1410900.contig00002	182358	182831	-	160
2	MIDG2651	PDC-M13	PDC-M13A	SAMEA1410900.contig00002_161	SAMEA1410900.contig00002	182828	183046	-	161
2	MIDG2651	PDC-S01	PDC-S01	SAMEA1410900.contig00001_23	SAMEA1410900.contig00001	25651	26943	+	23
2	MIDG2651	PDC-S02	PDC-S02	SAMEA1410900.contig00005_120	SAMEA1410900.contig00005	116109	116402	+	120
2	MIDG2651	PDC-S02	PDC-S02	SAMEA1410900.contig00005_121	SAMEA1410900.contig00005	116415	117062	+	121
2	MIDG2651	PDC-S02	PDC-S02	SAMEA1410900.contig00017_26	SAMEA1410900.contig00017	26272	27192	-	26
2	MIDG2651	PDC-S04	PDC-S04	SAMEA1410900.contig00008_47	SAMEA1410900.contig00008	46175	46933	-	47
2	MIDG2651	PDC-S05	PDC-S05	SAMEA1410900.contig00002_166	SAMEA1410900.contig00002	186907	187908	-	166
2	MIDG2651	PDC-S05	PDC-S05	SAMEA1410900.contig00026_2	SAMEA1410900.contig00026	698	1693	-	2
2	MIDG2651	PDC-S07	PDC-S07	SAMEA1410900.contig00013_32	SAMEA1410900.contig00013	30222	30620	+	32
2	MIDG2651	PDC-S51	PDC-S51	SAMEA1410900.contig00007_3	SAMEA1410900.contig00007	1669	2766	-	3
2	MIDG2651	PrrC	PrrC	SAMEA1410900.contig00002_162	SAMEA1410900.contig00002	183051	184370	-	162
2	MIDG2651	RM_type_I	MTase_I	SAMEA1410900.contig00026_3	SAMEA1410900.contig00026	1702	3171	-	3
2	MIDG2651	RM_type_I	REase_I	SAMEA1410900.contig00026_4	SAMEA1410900.contig00026	3255	5618	-	4
2	MIDG2651	RM_type_II	REase_II	SAMEA1410900.contig00004_100	SAMEA1410900.contig00004	79176	79958	-	100
2	MIDG2651	RM_type_II	MTase_II	SAMEA1410900.contig00004_101	SAMEA1410900.contig00004	79955	81505	-	101
2	MIDG2651	RM_type_III	MTase_III	SAMEA1410900.contig00001_109	SAMEA1410900.contig00001	117807	120641	+	109
2	MIDG2651	RM_type_III	REase_III	SAMEA1410900.contig00001_110	SAMEA1410900.contig00001	120974	124291	+	110
2	MIDG2651	RM_type_III	MTase_III	SAMEA1410900.contig00008_96	SAMEA1410900.contig00008	108092	109939	+	96
2	MIDG2651	RM_type_III	REase_III	SAMEA1410900.contig00008_97	SAMEA1410900.contig00008	110078	112690	+	97
2	MIDG2651	SoFic	SoFic	SAMEA1410900.contig00008_47	SAMEA1410900.contig00008	46175	46933	-	47
2	MIDG2653	PDC-M66	PDC-M66A	SAMEA1410972.contig00001_17	SAMEA1410972.contig00001	8917	9621	+	17
2	MIDG2653	PDC-M66	PDC-M66B	SAMEA1410972.contig00001_18	SAMEA1410972.contig00001	9618	10433	+	18
2	MIDG2653	dXTPase	dGTPase	SAMEA1410972.contig00001_153	SAMEA1410972.contig00001	159189	160514	-	153
2	MIDG2653	PDC-M13	PDC-M13C	SAMEA1410972.contig00001_178	SAMEA1410972.contig00001	185773	185976	-	178
2	MIDG2653	PDC-M13	PDC-M13B	SAMEA1410972.contig00001_179	SAMEA1410972.contig00001	185973	186446	-	179
2	MIDG2653	PDC-M13	PDC-M13A	SAMEA1410972.contig00001_180	SAMEA1410972.contig00001	186443	186661	-	180
2	MIDG2653	PrrC	PrrC	SAMEA1410972.contig00001_181	SAMEA1410972.contig00001	186666	187985	-	181
2	MIDG2653	DMS_other	Specificity_I	SAMEA1410972.contig00001_182	SAMEA1410972.contig00001	187995	189227	-	182
2	MIDG2653	PDC-S05	PDC-S05	SAMEA1410972.contig00001_185	SAMEA1410972.contig00001	190522	191523	-	185
2	MIDG2653	DMS_other	MTase_I	SAMEA1410972.contig00001_186	SAMEA1410972.contig00001	191520	193073	-	186
2	MIDG2653	PDC-S01	PDC-S01	SAMEA1410972.contig00002_23	SAMEA1410972.contig00002	25650	26942	+	23
2	MIDG2653	Lamassu_Family	LmuA	SAMEA1410972.contig00002_24	SAMEA1410972.contig00002	27043	28131	+	24
2	MIDG2653	Lamassu_Family	LmuC	SAMEA1410972.contig00002_25	SAMEA1410972.contig00002	28128	28556	+	25
2	MIDG2653	Lamassu_Family	LmuB	SAMEA1410972.contig00002_26	SAMEA1410972.contig00002	28553	30544	+	26
2	MIDG2653	RM_type_III	MTase_III	SAMEA1410972.contig00002_109	SAMEA1410972.contig00002	117784	120618	+	109
2	MIDG2653	RM_type_III	REase_III	SAMEA1410972.contig00002_110	SAMEA1410972.contig00002	120951	124268	+	110
2	MIDG2653	DMS_other	DrmD	SAMEA1410972.contig00002_112	SAMEA1410972.contig00002	124890	127139	+	112
2	MIDG2653	RM_type_II	MTase_II	SAMEA1410972.contig00004_84	SAMEA1410972.contig00004	89500	91050	+	84
2	MIDG2653	RM_type_II	REase_II	SAMEA1410972.contig00004_85	SAMEA1410972.contig00004	91047	91829	+	85
2	MIDG2653	SoFic	SoFic	SAMEA1410972.contig00006_47	SAMEA1410972.contig00006	46175	46933	-	47
2	MIDG2653	PDC-S04	PDC-S04	SAMEA1410972.contig00006_47	SAMEA1410972.contig00006	46175	46933	-	47
2	MIDG2653	PDC-S51	PDC-S51	SAMEA1410972.contig00008_131	SAMEA1410972.contig00008	131875	132972	+	131
2	MIDG2653	cas_type_I-F1	Cas23f	SAMEA1410972.contig00013_3	SAMEA1410972.contig00013	2561	5908	-	3
2	MIDG2653	cas_type_I-F1	Cas1f	SAMEA1410972.contig00013_4	SAMEA1410972.contig00013	5905	6861	-	4
2	MIDG2653	CRISPR_array	CRISPR_array	CRISPR001	SAMEA1410972.contig00013	6899	7947	-	4.01
2	MIDG2653	cas_type_I-F1	Cas6f	SAMEA1410972.contig00013_5	SAMEA1410972.contig00013	8090	8659	-	5
2	MIDG2653	cas_type_I-F1	Cas7f	SAMEA1410972.contig00013_6	SAMEA1410972.contig00013	8662	9657	-	6
2	MIDG2653	cas_type_I-F1	Cas5f	SAMEA1410972.contig00013_7	SAMEA1410972.contig00013	9659	10618	-	7
2	MIDG2653	cas_type_I-F1	Cas8f	SAMEA1410972.contig00013_8	SAMEA1410972.contig00013	10615	11964	-	8
2	MIDG2653	PDC-S07	PDC-S07	SAMEA1410972.contig00013_32	SAMEA1410972.contig00013	30102	30500	+	32
2	MIDG2653	PDC-S02	PDC-S02	SAMEA1410972.contig00018_26	SAMEA1410972.contig00018	26271	27287	-	26
2	MIDG2653	RM_type_I	REase_I	SAMEA1410972.contig00026_10	SAMEA1410972.contig00026	9299	11662	+	10
2	MIDG2653	RM_type_I	MTase_I	SAMEA1410972.contig00026_11	SAMEA1410972.contig00026	11746	13215	+	11
2	MIDG2653	PDC-S05	PDC-S05	SAMEA1410972.contig00026_12	SAMEA1410972.contig00026	13224	14219	+	12
2	MIDG2656	PDC-M66	PDC-M66A	SAMEA1410936.contig00001_17	SAMEA1410936.contig00001	8950	9654	+	17
2	MIDG2656	PDC-M66	PDC-M66B	SAMEA1410936.contig00001_18	SAMEA1410936.contig00001	9651	10466	+	18
2	MIDG2656	dXTPase	dGTPase	SAMEA1410936.contig00001_153	SAMEA1410936.contig00001	159222	160547	-	153
2	MIDG2656	PDC-M13	PDC-M13C	SAMEA1410936.contig00001_178	SAMEA1410936.contig00001	185806	186009	-	178
2	MIDG2656	PDC-M13	PDC-M13B	SAMEA1410936.contig00001_179	SAMEA1410936.contig00001	186006	186479	-	179
2	MIDG2656	PDC-M13	PDC-M13A	SAMEA1410936.contig00001_180	SAMEA1410936.contig00001	186476	186694	-	180
2	MIDG2656	PrrC	PrrC	SAMEA1410936.contig00001_181	SAMEA1410936.contig00001	186699	188018	-	181
2	MIDG2656	DMS_other	Specificity_I	SAMEA1410936.contig00001_182	SAMEA1410936.contig00001	188028	189272	-	182
2	MIDG2656	PDC-S05	PDC-S05	SAMEA1410936.contig00001_185	SAMEA1410936.contig00001	190567	191568	-	185
2	MIDG2656	DMS_other	MTase_I	SAMEA1410936.contig00001_186	SAMEA1410936.contig00001	191565	193118	-	186
2	MIDG2656	DMS_other	DrmD	SAMEA1410936.contig00002_85	SAMEA1410936.contig00002	99333	101582	-	85
2	MIDG2656	RM_type_III	REase_III	SAMEA1410936.contig00002_87	SAMEA1410936.contig00002	102204	105521	-	87
2	MIDG2656	RM_type_III	MTase_III	SAMEA1410936.contig00002_88	SAMEA1410936.contig00002	105854	108688	-	88
2	MIDG2656	Lamassu_Family	LmuB	SAMEA1410936.contig00002_171	SAMEA1410936.contig00002	195928	197919	-	171
2	MIDG2656	Lamassu_Family	LmuC	SAMEA1410936.contig00002_172	SAMEA1410936.contig00002	197916	198344	-	172
2	MIDG2656	Lamassu_Family	LmuA	SAMEA1410936.contig00002_173	SAMEA1410936.contig00002	198341	199429	-	173
2	MIDG2656	PDC-S01	PDC-S01	SAMEA1410936.contig00002_174	SAMEA1410936.contig00002	199530	200822	-	174
2	MIDG2656	RM_type_II	MTase_II	SAMEA1410936.contig00004_84	SAMEA1410936.contig00004	89500	91050	+	84
2	MIDG2656	RM_type_II	REase_II	SAMEA1410936.contig00004_85	SAMEA1410936.contig00004	91047	91829	+	85
2	MIDG2656	PDC-S51	PDC-S51	SAMEA1410936.contig00007_3	SAMEA1410936.contig00007	1669	2766	-	3
2	MIDG2656	SoFic	SoFic	SAMEA1410936.contig00009_49	SAMEA1410936.contig00009	61733	62491	+	49
2	MIDG2656	PDC-S04	PDC-S04	SAMEA1410936.contig00009_49	SAMEA1410936.contig00009	61733	62491	+	49
2	MIDG2656	PDC-S07	PDC-S07	SAMEA1410936.contig00013_14	SAMEA1410936.contig00013	18488	18886	-	14
2	MIDG2656	cas_type_I-F1	Cas8f	SAMEA1410936.contig00013_38	SAMEA1410936.contig00013	37024	38373	+	38
2	MIDG2656	cas_type_I-F1	Cas5f	SAMEA1410936.contig00013_39	SAMEA1410936.contig00013	38370	39329	+	39
2	MIDG2656	cas_type_I-F1	Cas7f	SAMEA1410936.contig00013_40	SAMEA1410936.contig00013	39331	40326	+	40
2	MIDG2656	cas_type_I-F1	Cas6f	SAMEA1410936.contig00013_41	SAMEA1410936.contig00013	40329	40898	+	41
2	MIDG2656	CRISPR_array	CRISPR_array	CRISPR001	SAMEA1410936.contig00013	41041	42029	+	41.01
2	MIDG2656	cas_type_I-F1	Cas1f	SAMEA1410936.contig00013_42	SAMEA1410936.contig00013	42067	43023	+	42
2	MIDG2656	cas_type_I-F1	Cas23f	SAMEA1410936.contig00013_43	SAMEA1410936.contig00013	43020	46367	+	43
2	MIDG2656	PDC-S02	PDC-S02	SAMEA1410936.contig00018_26	SAMEA1410936.contig00018	26271	27287	-	26
2	MIDG2656	PDC-S05	PDC-S05	SAMEA1410936.contig00026_2	SAMEA1410936.contig00026	707	1702	-	2
2	MIDG2656	RM_type_I	MTase_I	SAMEA1410936.contig00026_3	SAMEA1410936.contig00026	1711	3180	-	3
2	MIDG2656	RM_type_I	REase_I	SAMEA1410936.contig00026_4	SAMEA1410936.contig00026	3264	5627	-	4
2	MIDG2662	DMS_other	DrmD	SAMEA1410960.contig00001_85	SAMEA1410960.contig00001	99543	102416	-	85
2	MIDG2662	RM_type_III	REase_III	SAMEA1410960.contig00001_86	SAMEA1410960.contig00001	102413	105730	-	86
2	MIDG2662	RM_type_III	MTase_III	SAMEA1410960.contig00001_87	SAMEA1410960.contig00001	106063	108897	-	87
2	MIDG2662	Lamassu_Family	LmuB	SAMEA1410960.contig00001_170	SAMEA1410960.contig00001	196132	198123	-	170
2	MIDG2662	Lamassu_Family	LmuC	SAMEA1410960.contig00001_171	SAMEA1410960.contig00001	198120	198548	-	171
2	MIDG2662	Lamassu_Family	LmuA	SAMEA1410960.contig00001_172	SAMEA1410960.contig00001	198545	199633	-	172
2	MIDG2662	PDC-S01	PDC-S01	SAMEA1410960.contig00001_173	SAMEA1410960.contig00001	199734	201026	-	173
2	MIDG2662	dXTPase	dGTPase	SAMEA1410960.contig00002_134	SAMEA1410960.contig00002	155567	156892	-	134
2	MIDG2662	PDC-M13	PDC-M13C	SAMEA1410960.contig00002_159	SAMEA1410960.contig00002	182151	182354	-	159
2	MIDG2662	PDC-M13	PDC-M13B	SAMEA1410960.contig00002_160	SAMEA1410960.contig00002	182351	182824	-	160
2	MIDG2662	PDC-M13	PDC-M13A	SAMEA1410960.contig00002_161	SAMEA1410960.contig00002	182821	183039	-	161
2	MIDG2662	PrrC	PrrC	SAMEA1410960.contig00002_162	SAMEA1410960.contig00002	183044	184363	-	162
2	MIDG2662	DMS_other	Specificity_I	SAMEA1410960.contig00002_163	SAMEA1410960.contig00002	184373	185617	-	163
2	MIDG2662	PDC-S05	PDC-S05	SAMEA1410960.contig00002_166	SAMEA1410960.contig00002	186912	187913	-	166
2	MIDG2662	DMS_other	MTase_I	SAMEA1410960.contig00002_167	SAMEA1410960.contig00002	187910	189463	-	167
2	MIDG2662	PDC-S02	PDC-S02	SAMEA1410960.contig00004_49	SAMEA1410960.contig00004	50431	51078	-	49
2	MIDG2662	PDC-S02	PDC-S02	SAMEA1410960.contig00004_50	SAMEA1410960.contig00004	51091	51384	-	50
2	MIDG2662	PDC-S51	PDC-S51	SAMEA1410960.contig00006_131	SAMEA1410960.contig00006	131870	132967	+	131
2	MIDG2662	SoFic	SoFic	SAMEA1410960.contig00007_48	SAMEA1410960.contig00007	46166	46924	-	48
2	MIDG2662	PDC-S04	PDC-S04	SAMEA1410960.contig00007_48	SAMEA1410960.contig00007	46166	46924	-	48
2	MIDG2662	RM_type_III	MTase_III	SAMEA1410960.contig00007_96	SAMEA1410960.contig00007	108075	109922	+	96
2	MIDG2662	RM_type_III	REase_III	SAMEA1410960.contig00007_97	SAMEA1410960.contig00007	110061	112673	+	97
2	MIDG2662	RM_type_II	REase_II	SAMEA1410960.contig00010_13	SAMEA1410960.contig00010	9716	10498	-	13
2	MIDG2662	RM_type_II	MTase_II	SAMEA1410960.contig00010_14	SAMEA1410960.contig00010	10495	12045	-	14
2	MIDG2662	cas_type_I-F1	Cas23f	SAMEA1410960.contig00014_3	SAMEA1410960.contig00014	2561	5908	-	3
2	MIDG2662	cas_type_I-F1	Cas1f	SAMEA1410960.contig00014_4	SAMEA1410960.contig00014	5905	6861	-	4
2	MIDG2662	CRISPR_array	CRISPR_array	CRISPR001	SAMEA1410960.contig00014	6899	8067	-	4.01
2	MIDG2662	cas_type_I-F1	Cas6f	SAMEA1410960.contig00014_5	SAMEA1410960.contig00014	8210	8779	-	5
2	MIDG2662	cas_type_I-F1	Cas7f	SAMEA1410960.contig00014_6	SAMEA1410960.contig00014	8782	9777	-	6
2	MIDG2662	cas_type_I-F1	Cas5f	SAMEA1410960.contig00014_7	SAMEA1410960.contig00014	9779	10738	-	7
2	MIDG2662	cas_type_I-F1	Cas8f	SAMEA1410960.contig00014_8	SAMEA1410960.contig00014	10735	12084	-	8
2	MIDG2662	PDC-S07	PDC-S07	SAMEA1410960.contig00014_32	SAMEA1410960.contig00014	30222	30620	+	32
2	MIDG2662	PDC-S02	PDC-S02	SAMEA1410960.contig00018_10	SAMEA1410960.contig00018	8809	9729	+	10
2	MIDG2662	RM_type_I	REase_I	SAMEA1410960.contig00027_10	SAMEA1410960.contig00027	9299	11662	+	10
2	MIDG2662	RM_type_I	MTase_I	SAMEA1410960.contig00027_11	SAMEA1410960.contig00027	11746	13215	+	11
2	MIDG2662	PDC-S05	PDC-S05	SAMEA1410960.contig00027_12	SAMEA1410960.contig00027	13224	14219	+	12
2	MIDG3209	DMS_other	DrmD	SAMEA1410949.contig00001_85	SAMEA1410949.contig00001	99549	102422	-	85
2	MIDG3209	RM_type_III	REase_III	SAMEA1410949.contig00001_86	SAMEA1410949.contig00001	102419	105736	-	86
2	MIDG3209	RM_type_III	MTase_III	SAMEA1410949.contig00001_87	SAMEA1410949.contig00001	106069	108903	-	87
2	MIDG3209	Lamassu_Family	LmuB	SAMEA1410949.contig00001_170	SAMEA1410949.contig00001	196153	198144	-	170
2	MIDG3209	Lamassu_Family	LmuC	SAMEA1410949.contig00001_171	SAMEA1410949.contig00001	198141	198569	-	171
2	MIDG3209	Lamassu_Family	LmuA	SAMEA1410949.contig00001_172	SAMEA1410949.contig00001	198566	199654	-	172
2	MIDG3209	PDC-S01	PDC-S01	SAMEA1410949.contig00001_173	SAMEA1410949.contig00001	199755	201047	-	173
2	MIDG3209	dXTPase	dGTPase	SAMEA1410949.contig00002_134	SAMEA1410949.contig00002	155567	156892	-	134
2	MIDG3209	PDC-M13	PDC-M13C	SAMEA1410949.contig00002_159	SAMEA1410949.contig00002	182151	182354	-	159
2	MIDG3209	PDC-M13	PDC-M13B	SAMEA1410949.contig00002_160	SAMEA1410949.contig00002	182351	182824	-	160
2	MIDG3209	PDC-M13	PDC-M13A	SAMEA1410949.contig00002_161	SAMEA1410949.contig00002	182821	183039	-	161
2	MIDG3209	PrrC	PrrC	SAMEA1410949.contig00002_162	SAMEA1410949.contig00002	183044	184363	-	162
2	MIDG3209	DMS_other	Specificity_I	SAMEA1410949.contig00002_163	SAMEA1410949.contig00002	184373	185605	-	163
2	MIDG3209	PDC-S05	PDC-S05	SAMEA1410949.contig00002_166	SAMEA1410949.contig00002	186900	187901	-	166
2	MIDG3209	DMS_other	MTase_I	SAMEA1410949.contig00002_167	SAMEA1410949.contig00002	187898	189451	-	167
2	MIDG3209	PDC-S51	PDC-S51	SAMEA1410949.contig00004_3	SAMEA1410949.contig00004	1669	2766	-	3
2	MIDG3209	SoFic	SoFic	SAMEA1410949.contig00006_47	SAMEA1410949.contig00006	46175	46933	-	47
2	MIDG3209	PDC-S04	PDC-S04	SAMEA1410949.contig00006_47	SAMEA1410949.contig00006	46175	46933	-	47
2	MIDG3209	RM_type_III	MTase_III	SAMEA1410949.contig00006_95	SAMEA1410949.contig00006	108084	109931	+	95
2	MIDG3209	RM_type_III	REase_III	SAMEA1410949.contig00006_96	SAMEA1410949.contig00006	110070	112682	+	96
2	MIDG3209	RM_type_II	MTase_II	SAMEA1410949.contig00009_84	SAMEA1410949.contig00009	89338	90888	+	84
2	MIDG3209	RM_type_II	REase_II	SAMEA1410949.contig00009_85	SAMEA1410949.contig00009	90885	91667	+	85
2	MIDG3209	PDC-S02	PDC-S02	SAMEA1410949.contig00010_46	SAMEA1410949.contig00010	43985	44278	+	46
2	MIDG3209	PDC-S02	PDC-S02	SAMEA1410949.contig00010_47	SAMEA1410949.contig00010	44291	44938	+	47
2	MIDG3209	PDC-S07	PDC-S07	SAMEA1410949.contig00016_13	SAMEA1410949.contig00016	18490	18888	-	13
2	MIDG3209	cas_type_I-F1	Cas8f	SAMEA1410949.contig00016_37	SAMEA1410949.contig00016	37026	38375	+	37
2	MIDG3209	cas_type_I-F1	Cas5f	SAMEA1410949.contig00016_38	SAMEA1410949.contig00016	38372	39331	+	38
2	MIDG3209	cas_type_I-F1	Cas7f	SAMEA1410949.contig00016_39	SAMEA1410949.contig00016	39333	40328	+	39
2	MIDG3209	cas_type_I-F1	Cas6f	SAMEA1410949.contig00016_40	SAMEA1410949.contig00016	40331	40900	+	40
2	MIDG3209	CRISPR_array	CRISPR_array	CRISPR001	SAMEA1410949.contig00016	41043	42211	+	40.01
2	MIDG3209	cas_type_I-F1	Cas1f	SAMEA1410949.contig00016_41	SAMEA1410949.contig00016	42249	43205	+	41
2	MIDG3209	cas_type_I-F1	Cas23f	SAMEA1410949.contig00016_42	SAMEA1410949.contig00016	43202	46549	+	42
2	MIDG3209	PDC-S02	PDC-S02	SAMEA1410949.contig00020_10	SAMEA1410949.contig00020	8809	9729	+	10
2	MIDG3209	PDC-S05	PDC-S05	SAMEA1410949.contig00029_2	SAMEA1410949.contig00029	698	1693	-	2
2	MIDG3209	RM_type_I	MTase_I	SAMEA1410949.contig00029_3	SAMEA1410949.contig00029	1702	3171	-	3
2	MIDG3209	RM_type_I	REase_I	SAMEA1410949.contig00029_4	SAMEA1410949.contig00029	3255	5618	-	4
2	MIDG3342	PDC-S01	PDC-S01	SAMEA1410970.contig00001_23	SAMEA1410970.contig00001	25651	26943	+	23
2	MIDG3342	Lamassu_Family	LmuA	SAMEA1410970.contig00001_24	SAMEA1410970.contig00001	27044	28132	+	24
2	MIDG3342	Lamassu_Family	LmuC	SAMEA1410970.contig00001_25	SAMEA1410970.contig00001	28129	28557	+	25
2	MIDG3342	Lamassu_Family	LmuB	SAMEA1410970.contig00001_26	SAMEA1410970.contig00001	28554	30545	+	26
2	MIDG3342	RM_type_III	MTase_III	SAMEA1410970.contig00001_109	SAMEA1410970.contig00001	117795	120629	+	109
2	MIDG3342	RM_type_III	REase_III	SAMEA1410970.contig00001_110	SAMEA1410970.contig00001	120962	124279	+	110
2	MIDG3342	DMS_other	DrmD	SAMEA1410970.contig00001_111	SAMEA1410970.contig00001	124276	127149	+	111
2	MIDG3342	DMS_other	MTase_I	SAMEA1410970.contig00002_34	SAMEA1410970.contig00002	34624	36177	+	34
2	MIDG3342	PDC-S05	PDC-S05	SAMEA1410970.contig00002_35	SAMEA1410970.contig00002	36174	37175	+	35
2	MIDG3342	DMS_other	Specificity_I	SAMEA1410970.contig00002_38	SAMEA1410970.contig00002	38470	39702	+	38
2	MIDG3342	PrrC	PrrC	SAMEA1410970.contig00002_39	SAMEA1410970.contig00002	39712	41031	+	39
2	MIDG3342	PDC-M13	PDC-M13A	SAMEA1410970.contig00002_40	SAMEA1410970.contig00002	41036	41254	+	40
2	MIDG3342	PDC-M13	PDC-M13B	SAMEA1410970.contig00002_41	SAMEA1410970.contig00002	41251	41724	+	41
2	MIDG3342	PDC-M13	PDC-M13C	SAMEA1410970.contig00002_42	SAMEA1410970.contig00002	41721	41924	+	42
2	MIDG3342	dXTPase	dGTPase	SAMEA1410970.contig00002_67	SAMEA1410970.contig00002	67183	68508	+	67
2	MIDG3342	PDC-S02	PDC-S02	SAMEA1410970.contig00003_49	SAMEA1410970.contig00003	50431	51078	-	49
2	MIDG3342	PDC-S02	PDC-S02	SAMEA1410970.contig00003_50	SAMEA1410970.contig00003	51091	51384	-	50
2	MIDG3342	PDC-S51	PDC-S51	SAMEA1410970.contig00005_3	SAMEA1410970.contig00005	1669	2766	-	3
2	MIDG3342	SoFic	SoFic	SAMEA1410970.contig00007_47	SAMEA1410970.contig00007	46175	46933	-	47
2	MIDG3342	PDC-S04	PDC-S04	SAMEA1410970.contig00007_47	SAMEA1410970.contig00007	46175	46933	-	47
2	MIDG3342	RM_type_III	MTase_III	SAMEA1410970.contig00007_95	SAMEA1410970.contig00007	108084	109931	+	95
2	MIDG3342	RM_type_III	REase_III	SAMEA1410970.contig00007_96	SAMEA1410970.contig00007	110070	112682	+	96
2	MIDG3342	RM_type_II	MTase_II	SAMEA1410970.contig00010_84	SAMEA1410970.contig00010	89338	90888	+	84
2	MIDG3342	RM_type_II	REase_II	SAMEA1410970.contig00010_85	SAMEA1410970.contig00010	90885	91667	+	85
2	MIDG3342	cas_type_I-F1	Cas23f	SAMEA1410970.contig00015_3	SAMEA1410970.contig00015	2561	5908	-	3
2	MIDG3342	cas_type_I-F1	Cas1f	SAMEA1410970.contig00015_4	SAMEA1410970.contig00015	5905	6861	-	4
2	MIDG3342	CRISPR_array	CRISPR_array	CRISPR001	SAMEA1410970.contig00015	6899	8067	-	4.01
2	MIDG3342	cas_type_I-F1	Cas6f	SAMEA1410970.contig00015_5	SAMEA1410970.contig00015	8210	8779	-	5
2	MIDG3342	cas_type_I-F1	Cas7f	SAMEA1410970.contig00015_6	SAMEA1410970.contig00015	8782	9777	-	6
2	MIDG3342	cas_type_I-F1	Cas5f	SAMEA1410970.contig00015_7	SAMEA1410970.contig00015	9779	10738	-	7
2	MIDG3342	cas_type_I-F1	Cas8f	SAMEA1410970.contig00015_8	SAMEA1410970.contig00015	10735	12084	-	8
2	MIDG3342	PDC-S07	PDC-S07	SAMEA1410970.contig00015_32	SAMEA1410970.contig00015	30222	30620	+	32
2	MIDG3342	PDC-S02	PDC-S02	SAMEA1410970.contig00019_10	SAMEA1410970.contig00019	8809	9729	+	10
2	MIDG3342	RM_type_I	REase_I	SAMEA1410970.contig00028_10	SAMEA1410970.contig00028	9299	11662	+	10
2	MIDG3342	RM_type_I	MTase_I	SAMEA1410970.contig00028_11	SAMEA1410970.contig00028	11746	13215	+	11
2	MIDG3342	PDC-S05	PDC-S05	SAMEA1410970.contig00028_12	SAMEA1410970.contig00028	13224	14219	+	12
2	MIDG3354	PDC-S01	PDC-S01	SAMEA1410909.contig00001_23	SAMEA1410909.contig00001	25651	26943	+	23
2	MIDG3354	Lamassu_Family	LmuA	SAMEA1410909.contig00001_24	SAMEA1410909.contig00001	27044	28132	+	24
2	MIDG3354	Lamassu_Family	LmuC	SAMEA1410909.contig00001_25	SAMEA1410909.contig00001	28129	28557	+	25
2	MIDG3354	Lamassu_Family	LmuB	SAMEA1410909.contig00001_26	SAMEA1410909.contig00001	28554	30545	+	26
2	MIDG3354	RM_type_III	MTase_III	SAMEA1410909.contig00001_109	SAMEA1410909.contig00001	117764	120598	+	109
2	MIDG3354	RM_type_III	REase_III	SAMEA1410909.contig00001_110	SAMEA1410909.contig00001	120931	124248	+	110
2	MIDG3354	DMS_other	DrmD	SAMEA1410909.contig00001_111	SAMEA1410909.contig00001	124245	127118	+	111
2	MIDG3354	DMS_other	MTase_I	SAMEA1410909.contig00002_34	SAMEA1410909.contig00002	34625	36178	+	34
2	MIDG3354	PDC-S05	PDC-S05	SAMEA1410909.contig00002_35	SAMEA1410909.contig00002	36175	37176	+	35
2	MIDG3354	DMS_other	Specificity_I	SAMEA1410909.contig00002_38	SAMEA1410909.contig00002	38471	39715	+	38
2	MIDG3354	PrrC	PrrC	SAMEA1410909.contig00002_39	SAMEA1410909.contig00002	39725	41044	+	39
2	MIDG3354	PDC-M13	PDC-M13A	SAMEA1410909.contig00002_40	SAMEA1410909.contig00002	41049	41267	+	40
2	MIDG3354	PDC-M13	PDC-M13B	SAMEA1410909.contig00002_41	SAMEA1410909.contig00002	41264	41737	+	41
2	MIDG3354	PDC-M13	PDC-M13C	SAMEA1410909.contig00002_42	SAMEA1410909.contig00002	41734	41937	+	42
2	MIDG3354	dXTPase	dGTPase	SAMEA1410909.contig00002_67	SAMEA1410909.contig00002	67196	68521	+	67
2	MIDG3354	RM_type_II	MTase_II	SAMEA1410909.contig00004_84	SAMEA1410909.contig00004	89425	90975	+	84
2	MIDG3354	RM_type_II	REase_II	SAMEA1410909.contig00004_85	SAMEA1410909.contig00004	90972	91754	+	85
2	MIDG3354	PDC-S02	PDC-S02	SAMEA1410909.contig00005_120	SAMEA1410909.contig00005	116122	116415	+	120
2	MIDG3354	PDC-S02	PDC-S02	SAMEA1410909.contig00005_121	SAMEA1410909.contig00005	116428	117075	+	121
2	MIDG3354	PDC-S51	PDC-S51	SAMEA1410909.contig00007_3	SAMEA1410909.contig00007	1669	2766	-	3
2	MIDG3354	RM_type_III	REase_III	SAMEA1410909.contig00008_1	SAMEA1410909.contig00008	61	2673	-	1
2	MIDG3354	RM_type_III	MTase_III	SAMEA1410909.contig00008_2	SAMEA1410909.contig00008	2812	4659	-	2
2	MIDG3354	SoFic	SoFic	SAMEA1410909.contig00008_51	SAMEA1410909.contig00008	65722	66480	+	51
2	MIDG3354	PDC-S04	PDC-S04	SAMEA1410909.contig00008_51	SAMEA1410909.contig00008	65722	66480	+	51
2	MIDG3354	PDC-S07	PDC-S07	SAMEA1410909.contig00013_13	SAMEA1410909.contig00013	18490	18888	-	13
2	MIDG3354	cas_type_I-F1	Cas8f	SAMEA1410909.contig00013_37	SAMEA1410909.contig00013	37026	38375	+	37
2	MIDG3354	cas_type_I-F1	Cas5f	SAMEA1410909.contig00013_38	SAMEA1410909.contig00013	38372	39331	+	38
2	MIDG3354	cas_type_I-F1	Cas7f	SAMEA1410909.contig00013_39	SAMEA1410909.contig00013	39333	40328	+	39
2	MIDG3354	cas_type_I-F1	Cas6f	SAMEA1410909.contig00013_40	SAMEA1410909.contig00013	40331	40900	+	40
2	MIDG3354	CRISPR_array	CRISPR_array	CRISPR001	SAMEA1410909.contig00013	41043	42391	+	40.01
2	MIDG3354	cas_type_I-F1	Cas1f	SAMEA1410909.contig00013_41	SAMEA1410909.contig00013	42429	43385	+	41
2	MIDG3354	cas_type_I-F1	Cas23f	SAMEA1410909.contig00013_42	SAMEA1410909.contig00013	43382	46729	+	42
2	MIDG3354	PDC-S02	PDC-S02	SAMEA1410909.contig00017_10	SAMEA1410909.contig00017	8809	9729	+	10
2	MIDG3354	PDC-S05	PDC-S05	SAMEA1410909.contig00026_2	SAMEA1410909.contig00026	707	1702	-	2
2	MIDG3354	RM_type_I	MTase_I	SAMEA1410909.contig00026_3	SAMEA1410909.contig00026	1711	3180	-	3
2	MIDG3354	RM_type_I	REase_I	SAMEA1410909.contig00026_4	SAMEA1410909.contig00026	3264	5627	-	4
2	MIDG3364	PDC-S01	PDC-S01	SAMEA1410886.contig00001_23	SAMEA1410886.contig00001	25651	26943	+	23
2	MIDG3364	Lamassu_Family	LmuA	SAMEA1410886.contig00001_24	SAMEA1410886.contig00001	27044	28132	+	24
2	MIDG3364	Lamassu_Family	LmuC	SAMEA1410886.contig00001_25	SAMEA1410886.contig00001	28129	28557	+	25
2	MIDG3364	Lamassu_Family	LmuB	SAMEA1410886.contig00001_26	SAMEA1410886.contig00001	28554	30545	+	26
2	MIDG3364	RM_type_III	MTase_III	SAMEA1410886.contig00001_109	SAMEA1410886.contig00001	117795	120629	+	109
2	MIDG3364	RM_type_III	REase_III	SAMEA1410886.contig00001_110	SAMEA1410886.contig00001	120962	124279	+	110
2	MIDG3364	DMS_other	DrmD	SAMEA1410886.contig00001_111	SAMEA1410886.contig00001	124276	127149	+	111
2	MIDG3364	DMS_other	MTase_I	SAMEA1410886.contig00002_34	SAMEA1410886.contig00002	34624	36177	+	34
2	MIDG3364	PDC-S05	PDC-S05	SAMEA1410886.contig00002_35	SAMEA1410886.contig00002	36174	37175	+	35
2	MIDG3364	DMS_other	Specificity_I	SAMEA1410886.contig00002_38	SAMEA1410886.contig00002	38470	39714	+	38
2	MIDG3364	PrrC	PrrC	SAMEA1410886.contig00002_39	SAMEA1410886.contig00002	39724	41043	+	39
2	MIDG3364	PDC-M13	PDC-M13A	SAMEA1410886.contig00002_40	SAMEA1410886.contig00002	41048	41266	+	40
2	MIDG3364	PDC-M13	PDC-M13B	SAMEA1410886.contig00002_41	SAMEA1410886.contig00002	41263	41736	+	41
2	MIDG3364	PDC-M13	PDC-M13C	SAMEA1410886.contig00002_42	SAMEA1410886.contig00002	41733	41936	+	42
2	MIDG3364	dXTPase	dGTPase	SAMEA1410886.contig00002_67	SAMEA1410886.contig00002	67195	68520	+	67
2	MIDG3364	PDC-S51	PDC-S51	SAMEA1410886.contig00005_131	SAMEA1410886.contig00005	131870	132967	+	131
2	MIDG3364	SoFic	SoFic	SAMEA1410886.contig00006_48	SAMEA1410886.contig00006	46166	46924	-	48
2	MIDG3364	PDC-S04	PDC-S04	SAMEA1410886.contig00006_48	SAMEA1410886.contig00006	46166	46924	-	48
2	MIDG3364	RM_type_III	MTase_III	SAMEA1410886.contig00006_96	SAMEA1410886.contig00006	108075	109922	+	96
2	MIDG3364	RM_type_III	REase_III	SAMEA1410886.contig00006_97	SAMEA1410886.contig00006	110061	112673	+	97
2	MIDG3364	RM_type_II	MTase_II	SAMEA1410886.contig00009_84	SAMEA1410886.contig00009	89338	90888	+	84
2	MIDG3364	RM_type_II	REase_II	SAMEA1410886.contig00009_85	SAMEA1410886.contig00009	90885	91667	+	85
2	MIDG3364	PDC-S02	PDC-S02	SAMEA1410886.contig00010_46	SAMEA1410886.contig00010	43985	44278	+	46
2	MIDG3364	PDC-S02	PDC-S02	SAMEA1410886.contig00010_47	SAMEA1410886.contig00010	44291	44938	+	47
2	MIDG3364	PDC-S07	PDC-S07	SAMEA1410886.contig00015_13	SAMEA1410886.contig00015	18490	18888	-	13
2	MIDG3364	cas_type_I-F1	Cas8f	SAMEA1410886.contig00015_37	SAMEA1410886.contig00015	37026	38375	+	37
2	MIDG3364	cas_type_I-F1	Cas5f	SAMEA1410886.contig00015_38	SAMEA1410886.contig00015	38372	39331	+	38
2	MIDG3364	cas_type_I-F1	Cas7f	SAMEA1410886.contig00015_39	SAMEA1410886.contig00015	39333	40328	+	39
2	MIDG3364	cas_type_I-F1	Cas6f	SAMEA1410886.contig00015_40	SAMEA1410886.contig00015	40331	40900	+	40
2	MIDG3364	CRISPR_array	CRISPR_array	CRISPR001	SAMEA1410886.contig00015	41043	42211	+	40.01
2	MIDG3364	cas_type_I-F1	Cas1f	SAMEA1410886.contig00015_41	SAMEA1410886.contig00015	42249	43205	+	41
2	MIDG3364	cas_type_I-F1	Cas23f	SAMEA1410886.contig00015_42	SAMEA1410886.contig00015	43202	46549	+	42
2	MIDG3364	PDC-S02	PDC-S02	SAMEA1410886.contig00019_10	SAMEA1410886.contig00019	8809	9729	+	10
2	MIDG3364	RM_type_I	REase_I	SAMEA1410886.contig00028_10	SAMEA1410886.contig00028	9299	11662	+	10
2	MIDG3364	RM_type_I	MTase_I	SAMEA1410886.contig00028_11	SAMEA1410886.contig00028	11746	13215	+	11
2	MIDG3364	PDC-S05	PDC-S05	SAMEA1410886.contig00028_12	SAMEA1410886.contig00028	13224	14219	+	12
2	MIDG3366	DMS_other	MTase_I	SAMEA1410870.contig00001_34	SAMEA1410870.contig00001	34624	36177	+	34
2	MIDG3366	PDC-S05	PDC-S05	SAMEA1410870.contig00001_35	SAMEA1410870.contig00001	36174	37175	+	35
2	MIDG3366	DMS_other	Specificity_I	SAMEA1410870.contig00001_38	SAMEA1410870.contig00001	38470	39702	+	38
2	MIDG3366	PrrC	PrrC	SAMEA1410870.contig00001_39	SAMEA1410870.contig00001	39712	41031	+	39
2	MIDG3366	PDC-M13	PDC-M13A	SAMEA1410870.contig00001_40	SAMEA1410870.contig00001	41036	41254	+	40
2	MIDG3366	PDC-M13	PDC-M13B	SAMEA1410870.contig00001_41	SAMEA1410870.contig00001	41251	41724	+	41
2	MIDG3366	PDC-M13	PDC-M13C	SAMEA1410870.contig00001_42	SAMEA1410870.contig00001	41721	41924	+	42
2	MIDG3366	dXTPase	dGTPase	SAMEA1410870.contig00001_67	SAMEA1410870.contig00001	67183	68508	+	67
2	MIDG3366	RM_type_II	REase_II	SAMEA1410870.contig00003_100	SAMEA1410870.contig00003	79176	79958	-	100
2	MIDG3366	RM_type_II	MTase_II	SAMEA1410870.contig00003_101	SAMEA1410870.contig00003	79955	81505	-	101
2	MIDG3366	PDC-S02	PDC-S02	SAMEA1410870.contig00004_119	SAMEA1410870.contig00004	116035	116328	+	119
2	MIDG3366	PDC-S02	PDC-S02	SAMEA1410870.contig00004_120	SAMEA1410870.contig00004	116341	116988	+	120
2	MIDG3366	PDC-S51	PDC-S51	SAMEA1410870.contig00006_131	SAMEA1410870.contig00006	131870	132967	+	131
2	MIDG3366	PDC-S01	PDC-S01	SAMEA1410870.contig00007_23	SAMEA1410870.contig00007	25651	26943	+	23
2	MIDG3366	Lamassu_Family	LmuA	SAMEA1410870.contig00007_24	SAMEA1410870.contig00007	27044	28132	+	24
2	MIDG3366	Lamassu_Family	LmuC	SAMEA1410870.contig00007_25	SAMEA1410870.contig00007	28129	28557	+	25
2	MIDG3366	Lamassu_Family	LmuB	SAMEA1410870.contig00007_26	SAMEA1410870.contig00007	28554	30545	+	26
2	MIDG3366	SoFic	SoFic	SAMEA1410870.contig00008_48	SAMEA1410870.contig00008	46166	46924	-	48
2	MIDG3366	PDC-S04	PDC-S04	SAMEA1410870.contig00008_48	SAMEA1410870.contig00008	46166	46924	-	48
2	MIDG3366	RM_type_III	MTase_III	SAMEA1410870.contig00008_96	SAMEA1410870.contig00008	108075	109922	+	96
2	MIDG3366	RM_type_III	REase_III	SAMEA1410870.contig00008_97	SAMEA1410870.contig00008	110061	112673	+	97
2	MIDG3366	RM_type_III	MTase_III	SAMEA1410870.contig00009_1	SAMEA1410870.contig00009	3	2909	+	1
2	MIDG3366	RM_type_III	REase_III	SAMEA1410870.contig00009_2	SAMEA1410870.contig00009	3242	6559	+	2
2	MIDG3366	DMS_other	DrmD	SAMEA1410870.contig00009_3	SAMEA1410870.contig00009	6556	9429	+	3
2	MIDG3366	cas_type_I-F1	Cas23f	SAMEA1410870.contig00014_3	SAMEA1410870.contig00014	2561	5908	-	3
2	MIDG3366	cas_type_I-F1	Cas1f	SAMEA1410870.contig00014_4	SAMEA1410870.contig00014	5905	6861	-	4
2	MIDG3366	CRISPR_array	CRISPR_array	CRISPR001	SAMEA1410870.contig00014	6899	8067	-	4.01
2	MIDG3366	cas_type_I-F1	Cas6f	SAMEA1410870.contig00014_5	SAMEA1410870.contig00014	8210	8779	-	5
2	MIDG3366	cas_type_I-F1	Cas7f	SAMEA1410870.contig00014_6	SAMEA1410870.contig00014	8782	9777	-	6
2	MIDG3366	cas_type_I-F1	Cas5f	SAMEA1410870.contig00014_7	SAMEA1410870.contig00014	9779	10738	-	7
2	MIDG3366	cas_type_I-F1	Cas8f	SAMEA1410870.contig00014_8	SAMEA1410870.contig00014	10735	12084	-	8
2	MIDG3366	PDC-S07	PDC-S07	SAMEA1410870.contig00014_32	SAMEA1410870.contig00014	30222	30620	+	32
2	MIDG3366	PDC-S02	PDC-S02	SAMEA1410870.contig00018_10	SAMEA1410870.contig00018	8809	9729	+	10
2	MIDG3366	RM_type_I	REase_I	SAMEA1410870.contig00027_10	SAMEA1410870.contig00027	9299	11662	+	10
2	MIDG3366	RM_type_I	MTase_I	SAMEA1410870.contig00027_11	SAMEA1410870.contig00027	11746	13215	+	11
2	MIDG3366	PDC-S05	PDC-S05	SAMEA1410870.contig00027_12	SAMEA1410870.contig00027	13224	14219	+	12
2	MIDG3367	PDC-S01	PDC-S01	SAMEA1410944.contig00001_23	SAMEA1410944.contig00001	25651	26943	+	23
2	MIDG3367	Lamassu_Family	LmuA	SAMEA1410944.contig00001_24	SAMEA1410944.contig00001	27044	28132	+	24
2	MIDG3367	Lamassu_Family	LmuC	SAMEA1410944.contig00001_25	SAMEA1410944.contig00001	28129	28557	+	25
2	MIDG3367	Lamassu_Family	LmuB	SAMEA1410944.contig00001_26	SAMEA1410944.contig00001	28554	30545	+	26
2	MIDG3367	RM_type_III	MTase_III	SAMEA1410944.contig00001_109	SAMEA1410944.contig00001	117795	120629	+	109
2	MIDG3367	RM_type_III	REase_III	SAMEA1410944.contig00001_110	SAMEA1410944.contig00001	120962	124279	+	110
2	MIDG3367	DMS_other	DrmD	SAMEA1410944.contig00001_111	SAMEA1410944.contig00001	124276	127149	+	111
2	MIDG3367	dXTPase	dGTPase	SAMEA1410944.contig00002_134	SAMEA1410944.contig00002	155567	156892	-	134
2	MIDG3367	PDC-M13	PDC-M13C	SAMEA1410944.contig00002_159	SAMEA1410944.contig00002	182151	182354	-	159
2	MIDG3367	PDC-M13	PDC-M13B	SAMEA1410944.contig00002_160	SAMEA1410944.contig00002	182351	182824	-	160
2	MIDG3367	PDC-M13	PDC-M13A	SAMEA1410944.contig00002_161	SAMEA1410944.contig00002	182821	183039	-	161
2	MIDG3367	PrrC	PrrC	SAMEA1410944.contig00002_162	SAMEA1410944.contig00002	183044	184363	-	162
2	MIDG3367	DMS_other	Specificity_I	SAMEA1410944.contig00002_163	SAMEA1410944.contig00002	184373	185617	-	163
2	MIDG3367	PDC-S05	PDC-S05	SAMEA1410944.contig00002_166	SAMEA1410944.contig00002	186912	187913	-	166
2	MIDG3367	DMS_other	MTase_I	SAMEA1410944.contig00002_167	SAMEA1410944.contig00002	187910	189463	-	167
2	MIDG3367	PDC-S02	PDC-S02	SAMEA1410944.contig00003_119	SAMEA1410944.contig00003	116035	116328	+	119
2	MIDG3367	PDC-S02	PDC-S02	SAMEA1410944.contig00003_120	SAMEA1410944.contig00003	116341	116988	+	120
2	MIDG3367	PDC-S51	PDC-S51	SAMEA1410944.contig00005_131	SAMEA1410944.contig00005	131745	132842	+	131
2	MIDG3367	RM_type_III	REase_III	SAMEA1410944.contig00007_1	SAMEA1410944.contig00007	61	2673	-	1
2	MIDG3367	RM_type_III	MTase_III	SAMEA1410944.contig00007_2	SAMEA1410944.contig00007	2812	4659	-	2
2	MIDG3367	SoFic	SoFic	SAMEA1410944.contig00007_50	SAMEA1410944.contig00007	65810	66568	+	50
2	MIDG3367	PDC-S04	PDC-S04	SAMEA1410944.contig00007_50	SAMEA1410944.contig00007	65810	66568	+	50
2	MIDG3367	RM_type_II	REase_II	SAMEA1410944.contig00010_13	SAMEA1410944.contig00010	9716	10498	-	13
2	MIDG3367	RM_type_II	MTase_II	SAMEA1410944.contig00010_14	SAMEA1410944.contig00010	10495	12045	-	14
2	MIDG3367	PDC-S07	PDC-S07	SAMEA1410944.contig00015_13	SAMEA1410944.contig00015	18490	18888	-	13
2	MIDG3367	cas_type_I-F1	Cas8f	SAMEA1410944.contig00015_37	SAMEA1410944.contig00015	37026	38375	+	37
2	MIDG3367	cas_type_I-F1	Cas5f	SAMEA1410944.contig00015_38	SAMEA1410944.contig00015	38372	39331	+	38
2	MIDG3367	cas_type_I-F1	Cas7f	SAMEA1410944.contig00015_39	SAMEA1410944.contig00015	39333	40328	+	39
2	MIDG3367	cas_type_I-F1	Cas6f	SAMEA1410944.contig00015_40	SAMEA1410944.contig00015	40331	40900	+	40
2	MIDG3367	CRISPR_array	CRISPR_array	CRISPR001	SAMEA1410944.contig00015	41043	42211	+	40.01
2	MIDG3367	cas_type_I-F1	Cas1f	SAMEA1410944.contig00015_41	SAMEA1410944.contig00015	42249	43205	+	41
2	MIDG3367	cas_type_I-F1	Cas23f	SAMEA1410944.contig00015_42	SAMEA1410944.contig00015	43202	46549	+	42
2	MIDG3367	PDC-S02	PDC-S02	SAMEA1410944.contig00019_26	SAMEA1410944.contig00019	26276	27196	-	26
2	MIDG3367	PDC-S05	PDC-S05	SAMEA1410944.contig00028_2	SAMEA1410944.contig00028	698	1693	-	2
2	MIDG3367	RM_type_I	MTase_I	SAMEA1410944.contig00028_3	SAMEA1410944.contig00028	1702	3171	-	3
2	MIDG3367	RM_type_I	REase_I	SAMEA1410944.contig00028_4	SAMEA1410944.contig00028	3255	5618	-	4
2	MIDG3374	PDC-S01	PDC-S01	SAMEA1410890.contig00001_23	SAMEA1410890.contig00001	25651	26943	+	23
2	MIDG3374	Lamassu_Family	LmuA	SAMEA1410890.contig00001_24	SAMEA1410890.contig00001	27044	28132	+	24
2	MIDG3374	Lamassu_Family	LmuC	SAMEA1410890.contig00001_25	SAMEA1410890.contig00001	28129	28557	+	25
2	MIDG3374	Lamassu_Family	LmuB	SAMEA1410890.contig00001_26	SAMEA1410890.contig00001	28554	30545	+	26
2	MIDG3374	RM_type_III	MTase_III	SAMEA1410890.contig00001_109	SAMEA1410890.contig00001	117801	120635	+	109
2	MIDG3374	RM_type_III	REase_III	SAMEA1410890.contig00001_110	SAMEA1410890.contig00001	120968	124285	+	110
2	MIDG3374	DMS_other	DrmD	SAMEA1410890.contig00001_111	SAMEA1410890.contig00001	124282	127155	+	111
2	MIDG3374	dXTPase	dGTPase	SAMEA1410890.contig00002_134	SAMEA1410890.contig00002	155567	156892	-	134
2	MIDG3374	PDC-M13	PDC-M13C	SAMEA1410890.contig00002_159	SAMEA1410890.contig00002	182151	182354	-	159
2	MIDG3374	PDC-M13	PDC-M13B	SAMEA1410890.contig00002_160	SAMEA1410890.contig00002	182351	182824	-	160
2	MIDG3374	PDC-M13	PDC-M13A	SAMEA1410890.contig00002_161	SAMEA1410890.contig00002	182821	183039	-	161
2	MIDG3374	PrrC	PrrC	SAMEA1410890.contig00002_162	SAMEA1410890.contig00002	183044	184363	-	162
2	MIDG3374	DMS_other	Specificity_I	SAMEA1410890.contig00002_163	SAMEA1410890.contig00002	184373	185605	-	163
2	MIDG3374	PDC-S05	PDC-S05	SAMEA1410890.contig00002_166	SAMEA1410890.contig00002	186900	187901	-	166
2	MIDG3374	DMS_other	MTase_I	SAMEA1410890.contig00002_167	SAMEA1410890.contig00002	187898	189451	-	167
2	MIDG3374	RM_type_II	REase_II	SAMEA1410890.contig00003_100	SAMEA1410890.contig00003	79176	79958	-	100
2	MIDG3374	RM_type_II	MTase_II	SAMEA1410890.contig00003_101	SAMEA1410890.contig00003	79955	81505	-	101
2	MIDG3374	PDC-S02	PDC-S02	SAMEA1410890.contig00004_49	SAMEA1410890.contig00004	50431	51078	-	49
2	MIDG3374	PDC-S02	PDC-S02	SAMEA1410890.contig00004_50	SAMEA1410890.contig00004	51091	51384	-	50
2	MIDG3374	PDC-S42	PDC-S42	SAMEA1410890.contig00006_119	SAMEA1410890.contig00006	111940	112866	+	119
2	MIDG3374	RM_type_III	REase_III	SAMEA1410890.contig00007_2	SAMEA1410890.contig00007	732	2672	-	2
2	MIDG3374	RM_type_III	MTase_III	SAMEA1410890.contig00007_3	SAMEA1410890.contig00007	2811	4658	-	3
2	MIDG3374	SoFic	SoFic	SAMEA1410890.contig00007_51	SAMEA1410890.contig00007	65809	66567	+	51
2	MIDG3374	PDC-S04	PDC-S04	SAMEA1410890.contig00007_51	SAMEA1410890.contig00007	65809	66567	+	51
2	MIDG3374	PDC-S07	PDC-S07	SAMEA1410890.contig00014_13	SAMEA1410890.contig00014	18490	18888	-	13
2	MIDG3374	cas_type_I-F1	Cas8f	SAMEA1410890.contig00014_37	SAMEA1410890.contig00014	37026	38375	+	37
2	MIDG3374	cas_type_I-F1	Cas5f	SAMEA1410890.contig00014_38	SAMEA1410890.contig00014	38372	39331	+	38
2	MIDG3374	cas_type_I-F1	Cas7f	SAMEA1410890.contig00014_39	SAMEA1410890.contig00014	39333	40328	+	39
2	MIDG3374	cas_type_I-F1	Cas6f	SAMEA1410890.contig00014_40	SAMEA1410890.contig00014	40331	40900	+	40
2	MIDG3374	CRISPR_array	CRISPR_array	CRISPR001	SAMEA1410890.contig00014	41043	42211	+	40.01
2	MIDG3374	cas_type_I-F1	Cas1f	SAMEA1410890.contig00014_41	SAMEA1410890.contig00014	42249	43205	+	41
2	MIDG3374	cas_type_I-F1	Cas23f	SAMEA1410890.contig00014_42	SAMEA1410890.contig00014	43202	46549	+	42
2	MIDG3374	PDC-S51	PDC-S51	SAMEA1410890.contig00016_3	SAMEA1410890.contig00016	1669	2766	-	3
2	MIDG3374	PDC-S02	PDC-S02	SAMEA1410890.contig00020_10	SAMEA1410890.contig00020	8809	9729	+	10
2	MIDG3374	PDC-S05	PDC-S05	SAMEA1410890.contig00029_2	SAMEA1410890.contig00029	698	1693	-	2
2	MIDG3374	RM_type_I	MTase_I	SAMEA1410890.contig00029_3	SAMEA1410890.contig00029	1702	3171	-	3
2	MIDG3374	RM_type_I	REase_I	SAMEA1410890.contig00029_4	SAMEA1410890.contig00029	3255	5618	-	4
2	NCTC10976	cas_type_I-F1	Cas23f	NZ_LR134515.1_217	NZ_LR134515.1	234635	237982	-	217
2	NCTC10976	cas_type_I-F1	Cas1f	NZ_LR134515.1_218	NZ_LR134515.1	237979	238935	-	218
2	NCTC10976	CRISPR_array	CRISPR_array	CRISPR001	NZ_LR134515.1	238973	240201	-	218.01
2	NCTC10976	cas_type_I-F1	Cas6f	NZ_LR134515.1_219	NZ_LR134515.1	240344	240913	-	219
2	NCTC10976	cas_type_I-F1	Cas7f	NZ_LR134515.1_220	NZ_LR134515.1	240916	241911	-	220
2	NCTC10976	cas_type_I-F1	Cas5f	NZ_LR134515.1_221	NZ_LR134515.1	241913	242872	-	221
2	NCTC10976	cas_type_I-F1	Cas8f	NZ_LR134515.1_222	NZ_LR134515.1	242869	244218	-	222
2	NCTC10976	PDC-S07	PDC-S07	NZ_LR134515.1_246	NZ_LR134515.1	262356	262754	+	246
2	NCTC10976	DMS_other	MTase_I	NZ_LR134515.1_294	NZ_LR134515.1	321132	322685	+	294
2	NCTC10976	PDC-S05	PDC-S05	NZ_LR134515.1_295	NZ_LR134515.1	322682	323683	+	295
2	NCTC10976	DMS_other	Specificity_I	NZ_LR134515.1_298	NZ_LR134515.1	324978	326222	+	298
2	NCTC10976	PrrC	PrrC	NZ_LR134515.1_299	NZ_LR134515.1	326232	327551	+	299
2	NCTC10976	PDC-M13	PDC-M13A	NZ_LR134515.1_300	NZ_LR134515.1	327556	327774	+	300
2	NCTC10976	PDC-M13	PDC-M13B	NZ_LR134515.1_301	NZ_LR134515.1	327771	328244	+	301
2	NCTC10976	PDC-M13	PDC-M13C	NZ_LR134515.1_302	NZ_LR134515.1	328241	328444	+	302
2	NCTC10976	dXTPase	dGTPase	NZ_LR134515.1_327	NZ_LR134515.1	353703	355028	+	327
2	NCTC10976	PDC-M66	PDC-M66B	NZ_LR134515.1_465	NZ_LR134515.1	504747	505562	-	465
2	NCTC10976	PDC-M66	PDC-M66A	NZ_LR134515.1_466	NZ_LR134515.1	505559	506263	-	466
2	NCTC10976	DMS_other	DrmD	NZ_LR134515.1_732	NZ_LR134515.1	806078	808951	-	732
2	NCTC10976	RM_type_III	REase_III	NZ_LR134515.1_733	NZ_LR134515.1	808948	812265	-	733
2	NCTC10976	RM_type_III	MTase_III	NZ_LR134515.1_734	NZ_LR134515.1	812598	815432	-	734
2	NCTC10976	Lamassu_Family	LmuB	NZ_LR134515.1_817	NZ_LR134515.1	902689	904680	-	817
2	NCTC10976	Lamassu_Family	LmuC	NZ_LR134515.1_818	NZ_LR134515.1	904677	905105	-	818
2	NCTC10976	Lamassu_Family	LmuA	NZ_LR134515.1_819	NZ_LR134515.1	905102	906190	-	819
2	NCTC10976	PDC-S01	PDC-S01	NZ_LR134515.1_820	NZ_LR134515.1	906291	907583	-	820
2	NCTC10976	RM_type_III	REase_III	NZ_LR134515.1_844	NZ_LR134515.1	934385	936997	-	844
2	NCTC10976	RM_type_III	MTase_III	NZ_LR134515.1_845	NZ_LR134515.1	937136	938983	-	845
2	NCTC10976	SoFic	SoFic	NZ_LR134515.1_893	NZ_LR134515.1	1000144	1000902	+	893
2	NCTC10976	PDC-S04	PDC-S04	NZ_LR134515.1_893	NZ_LR134515.1	1000144	1000902	+	893
2	NCTC10976	PDC-S51	PDC-S51	NZ_LR134515.1_1274	NZ_LR134515.1	1394966	1396063	+	1274
2	NCTC10976	PDC-S02	PDC-S02	NZ_LR134515.1_1525	NZ_LR134515.1	1662525	1663445	-	1525
2	NCTC10976	DMS_other	mad5	NZ_LR134515.1_1569	NZ_LR134515.1	1712578	1713879	+	1569
2	NCTC10976	RM_type_I	Specificity_I	NZ_LR134515.1_1571	NZ_LR134515.1	1714776	1716293	-	1571
2	NCTC10976	PDC-S05	PDC-S05	NZ_LR134515.1_1572	NZ_LR134515.1	1716290	1717285	-	1572
2	NCTC10976	RM_type_I	MTase_I	NZ_LR134515.1_1573	NZ_LR134515.1	1717294	1718763	-	1573
2	NCTC10976	RM_type_I	REase_I	NZ_LR134515.1_1574	NZ_LR134515.1	1718847	1721210	-	1574
2	NCTC10976	RM_type_II	MTase_II	NZ_LR134515.1_1837	NZ_LR134515.1	1999668	2001218	+	1837
2	NCTC10976	RM_type_II	REase_II	NZ_LR134515.1_1838	NZ_LR134515.1	2001215	2001997	+	1838
2	NCTC10976	PDC-S02	PDC-S02	NZ_LR134515.1_2156	NZ_LR134515.1	2304637	2304930	+	2156
2	NCTC10976	PDC-S02	PDC-S02	NZ_LR134515.1_2157	NZ_LR134515.1	2304943	2305590	+	2157
2	S1536	cas_type_I-F1	Cas23f	NZ_CP031875.1_217	NZ_CP031875.1	234648	237995	-	217
2	S1536	cas_type_I-F1	Cas1f	NZ_CP031875.1_218	NZ_CP031875.1	237992	238948	-	218
2	S1536	CRISPR_array	CRISPR_array	CRISPR001	NZ_CP031875.1	238986	240154	-	218.01
2	S1536	cas_type_I-F1	Cas6f	NZ_CP031875.1_219	NZ_CP031875.1	240297	240866	-	219
2	S1536	cas_type_I-F1	Cas7f	NZ_CP031875.1_220	NZ_CP031875.1	240869	241864	-	220
2	S1536	cas_type_I-F1	Cas5f	NZ_CP031875.1_221	NZ_CP031875.1	241866	242825	-	221
2	S1536	cas_type_I-F1	Cas8f	NZ_CP031875.1_222	NZ_CP031875.1	242822	244171	-	222
2	S1536	PDC-S07	PDC-S07	NZ_CP031875.1_246	NZ_CP031875.1	262309	262707	+	246
2	S1536	DMS_other	MTase_I	NZ_CP031875.1_294	NZ_CP031875.1	321085	322638	+	294
2	S1536	PDC-S05	PDC-S05	NZ_CP031875.1_295	NZ_CP031875.1	322635	323636	+	295
2	S1536	DMS_other	Specificity_I	NZ_CP031875.1_298	NZ_CP031875.1	324931	326175	+	298
2	S1536	PrrC	PrrC	NZ_CP031875.1_299	NZ_CP031875.1	326185	327504	+	299
2	S1536	PDC-M13	PDC-M13A	NZ_CP031875.1_300	NZ_CP031875.1	327509	327727	+	300
2	S1536	PDC-M13	PDC-M13B	NZ_CP031875.1_301	NZ_CP031875.1	327724	328197	+	301
2	S1536	PDC-M13	PDC-M13C	NZ_CP031875.1_302	NZ_CP031875.1	328194	328397	+	302
2	S1536	dXTPase	dGTPase	NZ_CP031875.1_327	NZ_CP031875.1	353656	354981	+	327
2	S1536	DMS_other	DrmD	NZ_CP031875.1_679	NZ_CP031875.1	763245	766118	-	679
2	S1536	RM_type_III	REase_III	NZ_CP031875.1_680	NZ_CP031875.1	766115	769432	-	680
2	S1536	RM_type_III	MTase_III	NZ_CP031875.1_681	NZ_CP031875.1	769765	772599	-	681
2	S1536	Lamassu_Family	LmuB	NZ_CP031875.1_764	NZ_CP031875.1	859871	861862	-	764
2	S1536	Lamassu_Family	LmuC	NZ_CP031875.1_765	NZ_CP031875.1	861859	862287	-	765
2	S1536	Lamassu_Family	LmuA	NZ_CP031875.1_766	NZ_CP031875.1	862284	863372	-	766
2	S1536	PDC-S01	PDC-S01	NZ_CP031875.1_767	NZ_CP031875.1	863473	864765	-	767
2	S1536	RM_type_III	REase_III	NZ_CP031875.1_791	NZ_CP031875.1	891567	894179	-	791
2	S1536	RM_type_III	MTase_III	NZ_CP031875.1_792	NZ_CP031875.1	894318	896165	-	792
2	S1536	SoFic	SoFic	NZ_CP031875.1_840	NZ_CP031875.1	957316	958074	+	840
2	S1536	PDC-S04	PDC-S04	NZ_CP031875.1_840	NZ_CP031875.1	957316	958074	+	840
2	S1536	PDC-S51	PDC-S51	NZ_CP031875.1_1220	NZ_CP031875.1	1352140	1353237	+	1220
2	S1536	PDC-S02	PDC-S02	NZ_CP031875.1_1471	NZ_CP031875.1	1619691	1620611	-	1471
2	S1536	DMS_other	mad5	NZ_CP031875.1_1515	NZ_CP031875.1	1669744	1671045	+	1515
2	S1536	RM_type_I	Specificity_I	NZ_CP031875.1_1517	NZ_CP031875.1	1671942	1673459	-	1517
2	S1536	PDC-S05	PDC-S05	NZ_CP031875.1_1518	NZ_CP031875.1	1673456	1674451	-	1518
2	S1536	RM_type_I	MTase_I	NZ_CP031875.1_1519	NZ_CP031875.1	1674460	1675929	-	1519
2	S1536	RM_type_I	REase_I	NZ_CP031875.1_1520	NZ_CP031875.1	1676013	1678376	-	1520
2	S1536	RM_type_II	MTase_II	NZ_CP031875.1_1783	NZ_CP031875.1	1956834	1958384	+	1783
2	S1536	RM_type_II	REase_II	NZ_CP031875.1_1784	NZ_CP031875.1	1958381	1959163	+	1784
2	S1536	PDC-S02	PDC-S02	NZ_CP031875.1_2103	NZ_CP031875.1	2261816	2262109	+	2103
2	S1536	PDC-S02	PDC-S02	NZ_CP031875.1_2104	NZ_CP031875.1	2262122	2262769	+	2104
2	4226	PDC-S02	PDC-S02	ADXN01000001.1_122	ADXN01000001.1	117550	117843	+	122
2	4226	PDC-S02	PDC-S02	ADXN01000001.1_123	ADXN01000001.1	117856	118503	+	123
2	4226	PDC-S01	PDC-S01	ADXN01000006.1_24	ADXN01000006.1	26043	27335	+	24
2	4226	Lamassu_Family	LmuA	ADXN01000006.1_25	ADXN01000006.1	27436	28524	+	25
2	4226	Lamassu_Family	LmuC	ADXN01000006.1_26	ADXN01000006.1	28521	28949	+	26
2	4226	Lamassu_Family	LmuB	ADXN01000006.1_27	ADXN01000006.1	28946	30937	+	27
2	4226	RM_type_III	MTase_III	ADXN01000006.1_111	ADXN01000006.1	118192	120156	+	111
2	4226	RM_type_III	REase_III	ADXN01000006.1_113	ADXN01000006.1	121357	124674	+	113
2	4226	DMS_other	DrmD	ADXN01000006.1_114	ADXN01000006.1	124671	127544	+	114
2	4226	PDC-S02	PDC-S02	ADXN01000008.1_12	ADXN01000008.1	10230	11150	+	12
2	4226	DMS_other	MTase_I	ADXN01000009.1_34	ADXN01000009.1	37167	38720	+	34
2	4226	PDC-S05	PDC-S05	ADXN01000009.1_35	ADXN01000009.1	38717	39718	+	35
2	4226	DMS_other	Specificity_I	ADXN01000009.1_38	ADXN01000009.1	41013	42257	+	38
2	4226	PrrC	PrrC	ADXN01000009.1_39	ADXN01000009.1	42267	43586	+	39
2	4226	PDC-M13	PDC-M13A	ADXN01000009.1_40	ADXN01000009.1	43591	43809	+	40
2	4226	PDC-M13	PDC-M13B	ADXN01000009.1_41	ADXN01000009.1	43806	44279	+	41
2	4226	PDC-M13	PDC-M13C	ADXN01000009.1_42	ADXN01000009.1	44276	44479	+	42
2	4226	dXTPase	dGTPase	ADXN01000009.1_67	ADXN01000009.1	69738	71063	+	67
2	4226	PDC-S07	PDC-S07	ADXN01000012.1_14	ADXN01000012.1	21111	21509	-	14
2	4226	RM_type_III	REase_III	ADXN01000013.1_2	ADXN01000013.1	759	3371	-	2
2	4226	RM_type_III	MTase_III	ADXN01000013.1_3	ADXN01000013.1	3510	5357	-	3
2	4226	SoFic	SoFic	ADXN01000013.1_51	ADXN01000013.1	66516	67274	+	51
2	4226	PDC-S04	PDC-S04	ADXN01000013.1_51	ADXN01000013.1	66516	67274	+	51
2	4226	cas_type_I-F1	Cas23f	ADXN01000019.1_6	ADXN01000019.1	5157	8504	-	6
2	4226	cas_type_I-F1	Cas1f	ADXN01000019.1_7	ADXN01000019.1	8501	9457	-	7
2	4226	CRISPR_array	CRISPR_array	CRISPR001	ADXN01000019.1	9495	10782	-	7.01
2	4226	cas_type_I-F1	Cas6f	ADXN01000019.1_8	ADXN01000019.1	10925	11494	-	8
2	4226	cas_type_I-F1	Cas7f	ADXN01000019.1_9	ADXN01000019.1	11497	12492	-	9
2	4226	cas_type_I-F1	Cas5f	ADXN01000019.1_10	ADXN01000019.1	12494	13453	-	10
2	4226	cas_type_I-F1	Cas8f	ADXN01000019.1_11	ADXN01000019.1	13450	14799	-	11
2	4226	RM_type_II	MTase_II	ADXN01000023.1_49	ADXN01000023.1	51451	53001	+	49
2	4226	RM_type_II	REase_II	ADXN01000023.1_50	ADXN01000023.1	52998	53780	+	50
2	4226	PDC-S51	PDC-S51	ADXN01000023.1_154	ADXN01000023.1	135558	136655	-	154
2	4226	RM_type_I	Specificity_I	ADXN01000037.1_30	ADXN01000037.1	31867	33234	+	30
2	4226	RM_type_I	Specificity_I	ADXN01000037.1_33	ADXN01000037.1	34752	35660	-	33
2	4226	PDC-S05	PDC-S05	ADXN01000037.1_34	ADXN01000037.1	35657	36652	-	34
2	4226	RM_type_I	MTase_I	ADXN01000037.1_35	ADXN01000037.1	36661	38130	-	35
2	4226	RM_type_I	REase_I	ADXN01000037.1_36	ADXN01000037.1	38214	40577	-	36
2	P1875	cas_type_I-F1	Cas23f	NZ_CP079921.1_217	NZ_CP079921.1	234894	238241	-	217
2	P1875	cas_type_I-F1	Cas1f	NZ_CP079921.1_218	NZ_CP079921.1	238238	239194	-	218
2	P1875	CRISPR_array	CRISPR_array	CRISPR001	NZ_CP079921.1	239232	240158	-	218.01
2	P1875	cas_type_I-F1	Cas6f	NZ_CP079921.1_219	NZ_CP079921.1	240301	240870	-	219
2	P1875	cas_type_I-F1	Cas7f	NZ_CP079921.1_220	NZ_CP079921.1	240873	241868	-	220
2	P1875	cas_type_I-F1	Cas5f	NZ_CP079921.1_221	NZ_CP079921.1	241870	242829	-	221
2	P1875	cas_type_I-F1	Cas8f	NZ_CP079921.1_222	NZ_CP079921.1	242826	244175	-	222
2	P1875	PDC-S07	PDC-S07	NZ_CP079921.1_246	NZ_CP079921.1	262313	262711	+	246
2	P1875	DMS_other	MTase_I	NZ_CP079921.1_294	NZ_CP079921.1	320948	322501	+	294
2	P1875	PDC-S05	PDC-S05	NZ_CP079921.1_295	NZ_CP079921.1	322498	323499	+	295
2	P1875	DMS_other	Specificity_I	NZ_CP079921.1_298	NZ_CP079921.1	324794	326026	+	298
2	P1875	PrrC	PrrC	NZ_CP079921.1_299	NZ_CP079921.1	326036	327355	+	299
2	P1875	PDC-M13	PDC-M13A	NZ_CP079921.1_300	NZ_CP079921.1	327360	327578	+	300
2	P1875	PDC-M13	PDC-M13B	NZ_CP079921.1_301	NZ_CP079921.1	327575	328048	+	301
2	P1875	PDC-M13	PDC-M13C	NZ_CP079921.1_302	NZ_CP079921.1	328045	328248	+	302
2	P1875	dXTPase	dGTPase	NZ_CP079921.1_327	NZ_CP079921.1	353507	354832	+	327
2	P1875	DMS_other	DrmD	NZ_CP079921.1_678	NZ_CP079921.1	761936	764809	-	678
2	P1875	RM_type_III	REase_III	NZ_CP079921.1_679	NZ_CP079921.1	764806	768123	-	679
2	P1875	RM_type_III	MTase_III	NZ_CP079921.1_680	NZ_CP079921.1	768456	771290	-	680
2	P1875	Lamassu_Family	LmuB	NZ_CP079921.1_763	NZ_CP079921.1	858602	860593	-	763
2	P1875	Lamassu_Family	LmuC	NZ_CP079921.1_764	NZ_CP079921.1	860590	861018	-	764
2	P1875	Lamassu_Family	LmuA	NZ_CP079921.1_765	NZ_CP079921.1	861015	862103	-	765
2	P1875	PDC-S01	PDC-S01	NZ_CP079921.1_766	NZ_CP079921.1	862204	863496	-	766
2	P1875	RM_type_III	REase_III	NZ_CP079921.1_790	NZ_CP079921.1	890298	892910	-	790
2	P1875	RM_type_III	MTase_III	NZ_CP079921.1_791	NZ_CP079921.1	893049	894896	-	791
2	P1875	SoFic	SoFic	NZ_CP079921.1_839	NZ_CP079921.1	956047	956805	+	839
2	P1875	PDC-S04	PDC-S04	NZ_CP079921.1_839	NZ_CP079921.1	956047	956805	+	839
2	P1875	PDC-S51	PDC-S51	NZ_CP079921.1_1220	NZ_CP079921.1	1350870	1351967	+	1220
2	P1875	RM_type_II	REase_II	NZ_CP079921.1_1650	NZ_CP079921.1	1781396	1782178	-	1650
2	P1875	RM_type_II	MTase_II	NZ_CP079921.1_1651	NZ_CP079921.1	1782175	1783725	-	1651
2	P1875	RM_type_I	REase_I	NZ_CP079921.1_1848	NZ_CP079921.1	1978108	1980471	+	1848
2	P1875	RM_type_I	MTase_I	NZ_CP079921.1_1849	NZ_CP079921.1	1980555	1982024	+	1849
2	P1875	PDC-S05	PDC-S05	NZ_CP079921.1_1850	NZ_CP079921.1	1982033	1983028	+	1850
2	P1875	RM_type_I	Specificity_I	NZ_CP079921.1_1851	NZ_CP079921.1	1983025	1984557	+	1851
2	P1875	RM_type_I	Specificity_I	NZ_CP079921.1_1853	NZ_CP079921.1	1985454	1986821	-	1853
2	P1875	PDC-S02	PDC-S02	NZ_CP079921.1_1913	NZ_CP079921.1	2053352	2054272	-	1913
2	P1875	PDC-S02	PDC-S02	NZ_CP079921.1_2141	NZ_CP079921.1	2288425	2288718	+	2141
2	P1875	PDC-S02	PDC-S02	NZ_CP079921.1_2142	NZ_CP079921.1	2288731	2289378	+	2142
2	A12	cas_type_I-F1	Cas23f	JAPQFI010000001.1_186	JAPQFI010000001.1	197103	200450	-	186
2	A12	cas_type_I-F1	Cas1f	JAPQFI010000001.1_187	JAPQFI010000001.1	200447	201403	-	187
2	A12	CRISPR_array	CRISPR_array	CRISPR001	JAPQFI010000001.1	201441	202848	-	187.01
2	A12	cas_type_I-F1	Cas6f	JAPQFI010000001.1_189	JAPQFI010000001.1	202991	203560	-	189
2	A12	cas_type_I-F1	Cas7f	JAPQFI010000001.1_190	JAPQFI010000001.1	203563	204558	-	190
2	A12	cas_type_I-F1	Cas5f	JAPQFI010000001.1_191	JAPQFI010000001.1	204560	205519	-	191
2	A12	cas_type_I-F1	Cas8f	JAPQFI010000001.1_192	JAPQFI010000001.1	205516	206865	-	192
2	A12	PDC-S07	PDC-S07	JAPQFI010000001.1_217	JAPQFI010000001.1	225002	225400	+	217
2	A12	RM_type_I	MTase_I	JAPQFI010000001.1_267	JAPQFI010000001.1	278754	280307	+	267
2	A12	PDC-S05	PDC-S05	JAPQFI010000001.1_268	JAPQFI010000001.1	280304	281305	+	268
2	A12	AbiD	AbiD	JAPQFI010000001.1_270	JAPQFI010000001.1	281647	282558	+	270
2	A12	RM_type_I	Specificity_I	JAPQFI010000001.1_271	JAPQFI010000001.1	282724	283893	+	271
2	A12	PrrC	PrrC	JAPQFI010000001.1_272	JAPQFI010000001.1	283905	285020	+	272
2	A12	RM_type_I	REase_I	JAPQFI010000001.1_273	JAPQFI010000001.1	285027	288161	+	273
2	A12	dXTPase	dGTPase	JAPQFI010000001.1_297	JAPQFI010000001.1	310459	311784	+	297
2	A12	PDC-M66	PDC-M66B	JAPQFI010000001.1_497	JAPQFI010000001.1	527384	528199	-	497
2	A12	PDC-M66	PDC-M66A	JAPQFI010000001.1_498	JAPQFI010000001.1	528196	528900	-	498
2	A12	DMS_other	DrmD	JAPQFI010000001.1_703	JAPQFI010000001.1	752533	755406	-	703
2	A12	RM_type_III	REase_III	JAPQFI010000001.1_704	JAPQFI010000001.1	755403	758717	-	704
2	A12	RM_type_III	MTase_III	JAPQFI010000001.1_705	JAPQFI010000001.1	759118	761997	-	705
2	A12	DMS_other	mad3	JAPQFI010000001.1_806	JAPQFI010000001.1	859529	862357	-	806
2	A12	DMS_other	Specificity_II	JAPQFI010000001.1_809	JAPQFI010000001.1	864302	865933	-	809
2	A12	RM_type_IIG	REase_MTase_IIG	JAPQFI010000001.1_810	JAPQFI010000001.1	865926	867839	-	810
2	A12	PDC-S01	PDC-S01	JAPQFI010000001.1_811	JAPQFI010000001.1	867912	869204	-	811
2	A12	RM_type_III	REase_III	JAPQFI010000001.1_834	JAPQFI010000001.1	895044	897656	-	834
2	A12	RM_type_III	MTase_III	JAPQFI010000001.1_835	JAPQFI010000001.1	897707	899554	-	835
2	A12	SoFic	SoFic	JAPQFI010000001.1_882	JAPQFI010000001.1	960575	961333	+	882
2	A12	PDC-S04	PDC-S04	JAPQFI010000001.1_882	JAPQFI010000001.1	960575	961333	+	882
2	A12	PDC-S51	PDC-S51	JAPQFI010000001.1_1208	JAPQFI010000001.1	1315639	1316736	+	1208
2	A12	PDC-S53	PDC-S53	JAPQFI010000001.1_1212	JAPQFI010000001.1	1319732	1322434	+	1212
2	A12	PDC-S02	PDC-S02	JAPQFI010000001.1_1465	JAPQFI010000001.1	1577306	1578226	-	1465
2	A12	RM_type_I	Specificity_I	JAPQFI010000001.1_1506	JAPQFI010000001.1	1625578	1626750	+	1506
2	A12	RM_type_I	Specificity_I	JAPQFI010000001.1_1508	JAPQFI010000001.1	1627647	1628948	-	1508
2	A12	PDC-S05	PDC-S05	JAPQFI010000001.1_1510	JAPQFI010000001.1	1629171	1630166	-	1510
2	A12	RM_type_I	MTase_I	JAPQFI010000001.1_1511	JAPQFI010000001.1	1630175	1631644	-	1511
2	A12	RM_type_I	REase_I	JAPQFI010000001.1_1512	JAPQFI010000001.1	1631728	1634091	-	1512
2	A12	PDC-S02	PDC-S02	JAPQFI010000001.1_2087	JAPQFI010000001.1	2200881	2201672	+	2087
2	A16	cas_type_I-F1	Cas23f	JAPQFH010000001.1_187	JAPQFH010000001.1	197623	200970	-	187
2	A16	cas_type_I-F1	Cas1f	JAPQFH010000001.1_188	JAPQFH010000001.1	200967	201923	-	188
2	A16	CRISPR_array	CRISPR_array	CRISPR001	JAPQFH010000001.1	201961	202828	-	188.01
2	A16	cas_type_I-F1	Cas6f	JAPQFH010000001.1_189	JAPQFH010000001.1	202971	203540	-	189
2	A16	cas_type_I-F1	Cas7f	JAPQFH010000001.1_190	JAPQFH010000001.1	203543	204538	-	190
2	A16	cas_type_I-F1	Cas5f	JAPQFH010000001.1_191	JAPQFH010000001.1	204540	205499	-	191
2	A16	cas_type_I-F1	Cas8f	JAPQFH010000001.1_192	JAPQFH010000001.1	205496	206845	-	192
2	A16	PDC-S07	PDC-S07	JAPQFH010000001.1_217	JAPQFH010000001.1	224982	225380	+	217
2	A16	RM_type_I	MTase_I	JAPQFH010000001.1_267	JAPQFH010000001.1	278734	280287	+	267
2	A16	PDC-S05	PDC-S05	JAPQFH010000001.1_268	JAPQFH010000001.1	280284	281285	+	268
2	A16	AbiD	AbiD	JAPQFH010000001.1_270	JAPQFH010000001.1	281627	282538	+	270
2	A16	RM_type_I	Specificity_I	JAPQFH010000001.1_271	JAPQFH010000001.1	282704	283873	+	271
2	A16	PrrC	PrrC	JAPQFH010000001.1_272	JAPQFH010000001.1	283885	285000	+	272
2	A16	RM_type_I	REase_I	JAPQFH010000001.1_273	JAPQFH010000001.1	285007	288141	+	273
2	A16	dXTPase	dGTPase	JAPQFH010000001.1_297	JAPQFH010000001.1	310440	311765	+	297
2	A16	DMS_other	DrmD	JAPQFH010000001.1_651	JAPQFH010000001.1	707325	710198	-	651
2	A16	RM_type_III	REase_III	JAPQFH010000001.1_652	JAPQFH010000001.1	710195	713509	-	652
2	A16	RM_type_III	MTase_III	JAPQFH010000001.1_653	JAPQFH010000001.1	713910	716789	-	653
2	A16	DMS_other	mad3	JAPQFH010000001.1_754	JAPQFH010000001.1	814155	816983	-	754
2	A16	DMS_other	Specificity_II	JAPQFH010000001.1_758	JAPQFH010000001.1	819443	820561	-	758
2	A16	RM_type_IIG	REase_MTase_IIG	JAPQFH010000001.1_759	JAPQFH010000001.1	820554	822467	-	759
2	A16	PDC-S01	PDC-S01	JAPQFH010000001.1_760	JAPQFH010000001.1	822540	823832	-	760
2	A16	RM_type_III	REase_III	JAPQFH010000001.1_783	JAPQFH010000001.1	849672	852284	-	783
2	A16	RM_type_III	MTase_III	JAPQFH010000001.1_784	JAPQFH010000001.1	852335	854629	-	784
2	A16	SoFic	SoFic	JAPQFH010000001.1_831	JAPQFH010000001.1	915532	916290	+	831
2	A16	PDC-S04	PDC-S04	JAPQFH010000001.1_831	JAPQFH010000001.1	915532	916290	+	831
2	A16	PDC-S51	PDC-S51	JAPQFH010000001.1_1157	JAPQFH010000001.1	1270585	1271682	+	1157
2	A16	PDC-S53	PDC-S53	JAPQFH010000001.1_1161	JAPQFH010000001.1	1274678	1277380	+	1161
2	A16	PDC-S02	PDC-S02	JAPQFH010000001.1_1415	JAPQFH010000001.1	1532404	1533324	-	1415
2	A16	RM_type_I	Specificity_I	JAPQFH010000001.1_1457	JAPQFH010000001.1	1580487	1581863	+	1457
2	A16	RM_type_I	Specificity_I	JAPQFH010000001.1_1459	JAPQFH010000001.1	1582760	1584268	-	1459
2	A16	PDC-S05	PDC-S05	JAPQFH010000001.1_1460	JAPQFH010000001.1	1584265	1585260	-	1460
2	A16	RM_type_I	MTase_I	JAPQFH010000001.1_1461	JAPQFH010000001.1	1585269	1586738	-	1461
2	A16	RM_type_I	REase_I	JAPQFH010000001.1_1462	JAPQFH010000001.1	1586822	1589185	-	1462
2	A16	PDC-S02	PDC-S02	JAPQFH010000001.1_2038	JAPQFH010000001.1	2156368	2157159	+	2038
2	A16	PDC-M66	PDC-M66A	JAPQFH010000045.1_12	JAPQFH010000045.1	6235	6975	+	12
2	A16	PDC-M66	PDC-M66B	JAPQFH010000045.1_13	JAPQFH010000045.1	6972	7787	+	13
2	A149	cas_type_I-F1	Cas23f	JAPQFG010000001.1_187	JAPQFG010000001.1	197623	200970	-	187
2	A149	cas_type_I-F1	Cas1f	JAPQFG010000001.1_188	JAPQFG010000001.1	200967	201923	-	188
2	A149	CRISPR_array	CRISPR_array	CRISPR001	JAPQFG010000001.1	201961	202828	-	188.01
2	A149	cas_type_I-F1	Cas6f	JAPQFG010000001.1_189	JAPQFG010000001.1	202971	203540	-	189
2	A149	cas_type_I-F1	Cas7f	JAPQFG010000001.1_190	JAPQFG010000001.1	203543	204538	-	190
2	A149	cas_type_I-F1	Cas5f	JAPQFG010000001.1_191	JAPQFG010000001.1	204540	205499	-	191
2	A149	cas_type_I-F1	Cas8f	JAPQFG010000001.1_192	JAPQFG010000001.1	205496	206845	-	192
2	A149	PDC-S07	PDC-S07	JAPQFG010000001.1_217	JAPQFG010000001.1	224982	225380	+	217
2	A149	RM_type_I	MTase_I	JAPQFG010000001.1_267	JAPQFG010000001.1	278734	280287	+	267
2	A149	PDC-S05	PDC-S05	JAPQFG010000001.1_268	JAPQFG010000001.1	280284	281285	+	268
2	A149	AbiD	AbiD	JAPQFG010000001.1_270	JAPQFG010000001.1	281627	282538	+	270
2	A149	RM_type_I	Specificity_I	JAPQFG010000001.1_271	JAPQFG010000001.1	282704	283873	+	271
2	A149	PrrC	PrrC	JAPQFG010000001.1_272	JAPQFG010000001.1	283885	285000	+	272
2	A149	RM_type_I	REase_I	JAPQFG010000001.1_273	JAPQFG010000001.1	285007	288141	+	273
2	A149	dXTPase	dGTPase	JAPQFG010000001.1_297	JAPQFG010000001.1	310440	311765	+	297
2	A149	DMS_other	DrmD	JAPQFG010000001.1_651	JAPQFG010000001.1	707325	710198	-	651
2	A149	RM_type_III	REase_III	JAPQFG010000001.1_652	JAPQFG010000001.1	710195	713509	-	652
2	A149	RM_type_III	MTase_III	JAPQFG010000001.1_653	JAPQFG010000001.1	713910	716789	-	653
2	A149	DMS_other	mad3	JAPQFG010000001.1_754	JAPQFG010000001.1	814155	816983	-	754
2	A149	DMS_other	Specificity_II	JAPQFG010000001.1_758	JAPQFG010000001.1	819443	820561	-	758
2	A149	RM_type_IIG	REase_MTase_IIG	JAPQFG010000001.1_759	JAPQFG010000001.1	820554	822467	-	759
2	A149	PDC-S01	PDC-S01	JAPQFG010000001.1_760	JAPQFG010000001.1	822540	823832	-	760
2	A149	RM_type_III	REase_III	JAPQFG010000001.1_783	JAPQFG010000001.1	849672	852284	-	783
2	A149	RM_type_III	MTase_III	JAPQFG010000001.1_784	JAPQFG010000001.1	852335	854629	-	784
2	A149	SoFic	SoFic	JAPQFG010000001.1_831	JAPQFG010000001.1	915532	916290	+	831
2	A149	PDC-S04	PDC-S04	JAPQFG010000001.1_831	JAPQFG010000001.1	915532	916290	+	831
2	A149	PDC-S51	PDC-S51	JAPQFG010000001.1_1157	JAPQFG010000001.1	1270585	1271682	+	1157
2	A149	PDC-S53	PDC-S53	JAPQFG010000001.1_1161	JAPQFG010000001.1	1274678	1277380	+	1161
2	A149	PDC-S02	PDC-S02	JAPQFG010000001.1_1415	JAPQFG010000001.1	1532404	1533324	-	1415
2	A149	RM_type_I	Specificity_I	JAPQFG010000001.1_1457	JAPQFG010000001.1	1580487	1581863	+	1457
2	A149	RM_type_I	Specificity_I	JAPQFG010000001.1_1459	JAPQFG010000001.1	1582760	1584268	-	1459
2	A149	PDC-S05	PDC-S05	JAPQFG010000001.1_1460	JAPQFG010000001.1	1584265	1585260	-	1460
2	A149	RM_type_I	MTase_I	JAPQFG010000001.1_1461	JAPQFG010000001.1	1585269	1586738	-	1461
2	A149	RM_type_I	REase_I	JAPQFG010000001.1_1462	JAPQFG010000001.1	1586822	1589185	-	1462
2	A149	PDC-S02	PDC-S02	JAPQFG010000001.1_2038	JAPQFG010000001.1	2156368	2157159	+	2038
2	A149	PDC-M66	PDC-M66A	JAPQFG010000045.1_12	JAPQFG010000045.1	6235	6975	+	12
2	A149	PDC-M66	PDC-M66B	JAPQFG010000045.1_13	JAPQFG010000045.1	6972	7787	+	13
2	AU-21	PDC-S01	PDC-S01	JAZDVH010000001.1_23	JAZDVH010000001.1	25723	27015	+	23
2	AU-21	Lamassu_Family	LmuA	JAZDVH010000001.1_24	JAZDVH010000001.1	27116	28204	+	24
2	AU-21	Lamassu_Family	LmuC	JAZDVH010000001.1_25	JAZDVH010000001.1	28201	28629	+	25
2	AU-21	Lamassu_Family	LmuB	JAZDVH010000001.1_26	JAZDVH010000001.1	28626	30617	+	26
2	AU-21	RM_type_III	MTase_III	JAZDVH010000001.1_109	JAZDVH010000001.1	117887	120721	+	109
2	AU-21	RM_type_III	REase_III	JAZDVH010000001.1_110	JAZDVH010000001.1	121054	124371	+	110
2	AU-21	DMS_other	DrmD	JAZDVH010000001.1_111	JAZDVH010000001.1	124368	127241	+	111
2	AU-21	PDC-S02	PDC-S02	JAZDVH010000003.1_120	JAZDVH010000003.1	116618	116911	+	120
2	AU-21	PDC-S02	PDC-S02	JAZDVH010000003.1_121	JAZDVH010000003.1	116924	117571	+	121
2	AU-21	dXTPase	dGTPase	JAZDVH010000006.1_51	JAZDVH010000006.1	54566	55891	-	51
2	AU-21	PDC-M13	PDC-M13C	JAZDVH010000006.1_76	JAZDVH010000006.1	81150	81353	-	76
2	AU-21	PDC-M13	PDC-M13B	JAZDVH010000006.1_77	JAZDVH010000006.1	81350	81823	-	77
2	AU-21	PDC-M13	PDC-M13A	JAZDVH010000006.1_78	JAZDVH010000006.1	81820	82038	-	78
2	AU-21	PrrC	PrrC	JAZDVH010000006.1_79	JAZDVH010000006.1	82043	83362	-	79
2	AU-21	DMS_other	Specificity_I	JAZDVH010000006.1_80	JAZDVH010000006.1	83372	84616	-	80
2	AU-21	PDC-S05	PDC-S05	JAZDVH010000006.1_83	JAZDVH010000006.1	85911	86912	-	83
2	AU-21	DMS_other	MTase_I	JAZDVH010000006.1_84	JAZDVH010000006.1	86909	88462	-	84
2	AU-21	SoFic	SoFic	JAZDVH010000009.1_32	JAZDVH010000009.1	30803	31561	-	32
2	AU-21	PDC-S04	PDC-S04	JAZDVH010000009.1_32	JAZDVH010000009.1	30803	31561	-	32
2	AU-21	RM_type_III	MTase_III	JAZDVH010000009.1_80	JAZDVH010000009.1	92722	94569	+	80
2	AU-21	RM_type_III	REase_III	JAZDVH010000009.1_81	JAZDVH010000009.1	94708	97320	+	81
2	AU-21	RM_type_II	MTase_II	JAZDVH010000010.1_85	JAZDVH010000010.1	89695	91245	+	85
2	AU-21	RM_type_II	REase_II	JAZDVH010000010.1_86	JAZDVH010000010.1	91242	92024	+	86
2	AU-21	PDC-S51	PDC-S51	JAZDVH010000011.1_3	JAZDVH010000011.1	1741	2838	-	3
2	AU-21	PDC-S07	PDC-S07	JAZDVH010000017.1_13	JAZDVH010000017.1	18562	18960	-	13
2	AU-21	cas_type_I-F1	Cas8f	JAZDVH010000017.1_37	JAZDVH010000017.1	37098	38447	+	37
2	AU-21	cas_type_I-F1	Cas5f	JAZDVH010000017.1_38	JAZDVH010000017.1	38444	39403	+	38
2	AU-21	cas_type_I-F1	Cas7f	JAZDVH010000017.1_39	JAZDVH010000017.1	39405	40400	+	39
2	AU-21	cas_type_I-F1	Cas6f	JAZDVH010000017.1_40	JAZDVH010000017.1	40403	40972	+	40
2	AU-21	CRISPR_array	CRISPR_array	CRISPR001	JAZDVH010000017.1	41115	42343	+	40.01
2	AU-21	cas_type_I-F1	Cas1f	JAZDVH010000017.1_41	JAZDVH010000017.1	42381	43337	+	41
2	AU-21	cas_type_I-F1	Cas23f	JAZDVH010000017.1_42	JAZDVH010000017.1	43334	46681	+	42
2	AU-21	RM_type_I	Specificity_I	JAZDVH010000018.1_27	JAZDVH010000018.1	29494	30789	+	27
2	AU-21	RM_type_I	Specificity_I	JAZDVH010000018.1_29	JAZDVH010000018.1	31686	33209	-	29
2	AU-21	PDC-S05	PDC-S05	JAZDVH010000018.1_30	JAZDVH010000018.1	33206	34201	-	30
2	AU-21	RM_type_I	MTase_I	JAZDVH010000018.1_31	JAZDVH010000018.1	34210	35679	-	31
2	AU-21	RM_type_I	REase_I	JAZDVH010000018.1_32	JAZDVH010000018.1	35763	38126	-	32
2	AU-21	PDC-S02	PDC-S02	JAZDVH010000028.1_9	JAZDVH010000028.1	6654	7574	-	9
3	JL03	cas_type_I-F1	Cas23f	NC_010278.1_216	NC_010278.1	232617	235964	-	216
3	JL03	cas_type_I-F1	Cas1f	NC_010278.1_217	NC_010278.1	235961	236917	-	217
3	JL03	CRISPR_array	CRISPR_array	CRISPR001	NC_010278.1	236955	239025	-	217.01
3	JL03	cas_type_I-F1	Cas6f	NC_010278.1_218	NC_010278.1	239167	239736	-	218
3	JL03	cas_type_I-F1	Cas7f	NC_010278.1_219	NC_010278.1	239739	240734	-	219
3	JL03	cas_type_I-F1	Cas5f	NC_010278.1_220	NC_010278.1	240736	241695	-	220
3	JL03	cas_type_I-F1	Cas8f	NC_010278.1_221	NC_010278.1	241692	243041	-	221
3	JL03	PDC-S07	PDC-S07	NC_010278.1_249	NC_010278.1	262500	262898	+	249
3	JL03	RM_type_I	MTase_I	NC_010278.1_302	NC_010278.1	321298	322851	+	302
3	JL03	PDC-S05	PDC-S05	NC_010278.1_303	NC_010278.1	322848	323849	+	303
3	JL03	RM_type_I	Specificity_I	NC_010278.1_306	NC_010278.1	325144	326313	+	306
3	JL03	PrrC	PrrC	NC_010278.1_307	NC_010278.1	326325	327440	+	307
3	JL03	RM_type_I	REase_I	NC_010278.1_308	NC_010278.1	327447	330584	+	308
3	JL03	dXTPase	dGTPase	NC_010278.1_333	NC_010278.1	352678	354003	+	333
3	JL03	RM_type_III	REase_III	NC_010278.1_652	NC_010278.1	711644	714661	-	652
3	JL03	RM_type_III	MTase_III	NC_010278.1_653	NC_010278.1	714681	716537	-	653
3	JL03	PDC-S01	PDC-S01	NC_010278.1_656	NC_010278.1	720648	721871	-	656
3	JL03	RM_type_III	REase_III	NC_010278.1_702	NC_010278.1	773891	777208	-	702
3	JL03	RM_type_III	MTase_III	NC_010278.1_703	NC_010278.1	777610	780498	-	703
3	JL03	Lamassu_Family	LmuB	NC_010278.1_787	NC_010278.1	867794	869785	-	787
3	JL03	Lamassu_Family	LmuC	NC_010278.1_788	NC_010278.1	869782	870210	-	788
3	JL03	Lamassu_Family	LmuA	NC_010278.1_789	NC_010278.1	870207	871295	-	789
3	JL03	PDC-S01	PDC-S01	NC_010278.1_790	NC_010278.1	871396	872688	-	790
3	JL03	RM_type_III	REase_III	NC_010278.1_815	NC_010278.1	898270	900882	-	815
3	JL03	RM_type_III	MTase_III	NC_010278.1_816	NC_010278.1	901021	902868	-	816
3	JL03	SoFic	SoFic	NC_010278.1_868	NC_010278.1	966959	967717	+	868
3	JL03	PDC-S04	PDC-S04	NC_010278.1_868	NC_010278.1	966959	967717	+	868
3	JL03	PDC-S51	PDC-S51	NC_010278.1_1198	NC_010278.1	1326832	1327929	+	1198
3	JL03	RM_type_I	REase_I	NC_010278.1_1430	NC_010278.1	1573104	1575446	+	1430
3	JL03	RM_type_I	MTase_I	NC_010278.1_1431	NC_010278.1	1575530	1576999	+	1431
3	JL03	PDC-S05	PDC-S05	NC_010278.1_1432	NC_010278.1	1577008	1578003	+	1432
3	JL03	RM_type_I	Specificity_I	NC_010278.1_1433	NC_010278.1	1578000	1579469	+	1433
3	JL03	RM_type_I	Specificity_I	NC_010278.1_1435	NC_010278.1	1580364	1581638	-	1435
3	JL03	PDC-S02	PDC-S02	NC_010278.1_1479	NC_010278.1	1630779	1631699	+	1479
3	JL03	PD-T4-4	PD-T4-4_A	NC_010278.1_1761	NC_010278.1	1926587	1928002	+	1761
3	JL03	PD-T4-4	PD-T4-4_B	NC_010278.1_1762	NC_010278.1	1927995	1928567	+	1762
3	ORG1224	cas_type_I-F1	Cas23f	NZ_CP031854.1_214	NZ_CP031854.1	232178	235525	-	214
3	ORG1224	cas_type_I-F1	Cas1f	NZ_CP031854.1_215	NZ_CP031854.1	235522	236478	-	215
3	ORG1224	CRISPR_array	CRISPR_array	CRISPR001	NZ_CP031854.1	236516	238466	-	215.01
3	ORG1224	cas_type_I-F1	Cas6f	NZ_CP031854.1_216	NZ_CP031854.1	238608	239177	-	216
3	ORG1224	cas_type_I-F1	Cas7f	NZ_CP031854.1_217	NZ_CP031854.1	239180	240175	-	217
3	ORG1224	cas_type_I-F1	Cas5f	NZ_CP031854.1_218	NZ_CP031854.1	240177	241136	-	218
3	ORG1224	cas_type_I-F1	Cas8f	NZ_CP031854.1_219	NZ_CP031854.1	241133	242482	-	219
3	ORG1224	PDC-S07	PDC-S07	NZ_CP031854.1_247	NZ_CP031854.1	261941	262339	+	247
3	ORG1224	RM_type_I	MTase_I	NZ_CP031854.1_296	NZ_CP031854.1	320848	322401	+	296
3	ORG1224	PDC-S05	PDC-S05	NZ_CP031854.1_297	NZ_CP031854.1	322398	323399	+	297
3	ORG1224	RM_type_I	Specificity_I	NZ_CP031854.1_300	NZ_CP031854.1	324694	325863	+	300
3	ORG1224	PrrC	PrrC	NZ_CP031854.1_301	NZ_CP031854.1	325875	326990	+	301
3	ORG1224	RM_type_I	REase_I	NZ_CP031854.1_302	NZ_CP031854.1	326997	330134	+	302
3	ORG1224	dXTPase	dGTPase	NZ_CP031854.1_326	NZ_CP031854.1	352227	353552	+	326
3	ORG1224	RM_type_III	REase_III	NZ_CP031854.1_645	NZ_CP031854.1	714983	718000	-	645
3	ORG1224	RM_type_III	MTase_III	NZ_CP031854.1_646	NZ_CP031854.1	718020	719876	-	646
3	ORG1224	PDC-S01	PDC-S01	NZ_CP031854.1_649	NZ_CP031854.1	723987	725210	-	649
3	ORG1224	RM_type_III	REase_III	NZ_CP031854.1_695	NZ_CP031854.1	777230	780547	-	695
3	ORG1224	RM_type_III	MTase_III	NZ_CP031854.1_696	NZ_CP031854.1	780949	783402	-	696
3	ORG1224	Lamassu_Family	LmuB	NZ_CP031854.1_780	NZ_CP031854.1	871130	873121	-	780
3	ORG1224	Lamassu_Family	LmuC	NZ_CP031854.1_781	NZ_CP031854.1	873118	873546	-	781
3	ORG1224	Lamassu_Family	LmuA	NZ_CP031854.1_782	NZ_CP031854.1	873543	874631	-	782
3	ORG1224	PDC-S01	PDC-S01	NZ_CP031854.1_783	NZ_CP031854.1	874732	876024	-	783
3	ORG1224	RM_type_III	REase_III	NZ_CP031854.1_808	NZ_CP031854.1	901606	904218	-	808
3	ORG1224	RM_type_III	MTase_III	NZ_CP031854.1_809	NZ_CP031854.1	904357	906312	-	809
3	ORG1224	SoFic	SoFic	NZ_CP031854.1_860	NZ_CP031854.1	970290	971048	+	860
3	ORG1224	PDC-S04	PDC-S04	NZ_CP031854.1_860	NZ_CP031854.1	970290	971048	+	860
3	ORG1224	PDC-S51	PDC-S51	NZ_CP031854.1_1190	NZ_CP031854.1	1330067	1331164	+	1190
3	ORG1224	RM_type_I	REase_I	NZ_CP031854.1_1421	NZ_CP031854.1	1576430	1578772	+	1421
3	ORG1224	RM_type_I	MTase_I	NZ_CP031854.1_1422	NZ_CP031854.1	1578856	1580325	+	1422
3	ORG1224	PDC-S05	PDC-S05	NZ_CP031854.1_1423	NZ_CP031854.1	1580334	1581329	+	1423
3	ORG1224	RM_type_I	Specificity_I	NZ_CP031854.1_1424	NZ_CP031854.1	1581326	1582795	+	1424
3	ORG1224	RM_type_I	Specificity_I	NZ_CP031854.1_1426	NZ_CP031854.1	1583690	1584964	-	1426
3	ORG1224	PDC-S02	PDC-S02	NZ_CP031854.1_1470	NZ_CP031854.1	1634100	1635020	+	1470
3	ORG1224	PD-T4-4	PD-T4-4_A	NZ_CP031854.1_1750	NZ_CP031854.1	1929899	1931314	+	1750
3	ORG1224	PD-T4-4	PD-T4-4_B	NZ_CP031854.1_1751	NZ_CP031854.1	1931307	1931879	+	1751
3	S1421	cas_type_I-F1	Cas23f	NZ_CP031874.1_213	NZ_CP031874.1	232381	235728	-	213
3	S1421	cas_type_I-F1	Cas1f	NZ_CP031874.1_214	NZ_CP031874.1	235725	236681	-	214
3	S1421	CRISPR_array	CRISPR_array	CRISPR001	NZ_CP031874.1	236719	238609	-	214.01
3	S1421	cas_type_I-F1	Cas6f	NZ_CP031874.1_215	NZ_CP031874.1	238751	239320	-	215
3	S1421	cas_type_I-F1	Cas7f	NZ_CP031874.1_216	NZ_CP031874.1	239323	240318	-	216
3	S1421	cas_type_I-F1	Cas5f	NZ_CP031874.1_217	NZ_CP031874.1	240320	241279	-	217
3	S1421	cas_type_I-F1	Cas8f	NZ_CP031874.1_218	NZ_CP031874.1	241276	242625	-	218
3	S1421	PDC-S07	PDC-S07	NZ_CP031874.1_246	NZ_CP031874.1	262081	262479	+	246
3	S1421	RM_type_I	MTase_I	NZ_CP031874.1_295	NZ_CP031874.1	320987	322540	+	295
3	S1421	PDC-S05	PDC-S05	NZ_CP031874.1_296	NZ_CP031874.1	322537	323538	+	296
3	S1421	RM_type_I	Specificity_I	NZ_CP031874.1_299	NZ_CP031874.1	324833	326002	+	299
3	S1421	PrrC	PrrC	NZ_CP031874.1_300	NZ_CP031874.1	326014	327129	+	300
3	S1421	RM_type_I	REase_I	NZ_CP031874.1_301	NZ_CP031874.1	327136	330273	+	301
3	S1421	dXTPase	dGTPase	NZ_CP031874.1_325	NZ_CP031874.1	352366	353691	+	325
3	S1421	RM_type_III	REase_III	NZ_CP031874.1_633	NZ_CP031874.1	704288	707305	-	633
3	S1421	RM_type_III	MTase_III	NZ_CP031874.1_634	NZ_CP031874.1	707325	709181	-	634
3	S1421	PDC-S01	PDC-S01	NZ_CP031874.1_637	NZ_CP031874.1	713292	714515	-	637
3	S1421	RM_type_III	REase_III	NZ_CP031874.1_683	NZ_CP031874.1	766535	769852	-	683
3	S1421	RM_type_III	MTase_III	NZ_CP031874.1_684	NZ_CP031874.1	770254	773142	-	684
3	S1421	Lamassu_Family	LmuB	NZ_CP031874.1_768	NZ_CP031874.1	860486	862477	-	768
3	S1421	Lamassu_Family	LmuC	NZ_CP031874.1_769	NZ_CP031874.1	862474	862902	-	769
3	S1421	Lamassu_Family	LmuA	NZ_CP031874.1_770	NZ_CP031874.1	862899	863987	-	770
3	S1421	PDC-S01	PDC-S01	NZ_CP031874.1_771	NZ_CP031874.1	864088	865380	-	771
3	S1421	RM_type_III	REase_III	NZ_CP031874.1_796	NZ_CP031874.1	890962	893574	-	796
3	S1421	RM_type_III	MTase_III	NZ_CP031874.1_797	NZ_CP031874.1	893713	895560	-	797
3	S1421	SoFic	SoFic	NZ_CP031874.1_848	NZ_CP031874.1	959637	960395	+	848
3	S1421	PDC-S04	PDC-S04	NZ_CP031874.1_848	NZ_CP031874.1	959637	960395	+	848
3	S1421	PDC-S51	PDC-S51	NZ_CP031874.1_1179	NZ_CP031874.1	1320330	1321427	+	1179
3	S1421	RM_type_I	REase_I	NZ_CP031874.1_1411	NZ_CP031874.1	1566491	1568833	+	1411
3	S1421	RM_type_I	MTase_I	NZ_CP031874.1_1412	NZ_CP031874.1	1568917	1570386	+	1412
3	S1421	PDC-S05	PDC-S05	NZ_CP031874.1_1413	NZ_CP031874.1	1570395	1571390	+	1413
3	S1421	RM_type_I	Specificity_I	NZ_CP031874.1_1414	NZ_CP031874.1	1571387	1572856	+	1414
3	S1421	RM_type_I	Specificity_I	NZ_CP031874.1_1416	NZ_CP031874.1	1573751	1575025	-	1416
3	S1421	PDC-S02	PDC-S02	NZ_CP031874.1_1460	NZ_CP031874.1	1624161	1625081	+	1460
3	S1421	PD-T4-4	PD-T4-4_A	NZ_CP031874.1_1740	NZ_CP031874.1	1919993	1921408	+	1740
3	S1421	PD-T4-4	PD-T4-4_B	NZ_CP031874.1_1741	NZ_CP031874.1	1921401	1921973	+	1741
4	NCTC11384	DMS_other	mad3	NZ_LS483358.1_25	NZ_LS483358.1	28595	30268	+	25
4	NCTC11384	DMS_other	mad8	NZ_LS483358.1_26	NZ_LS483358.1	30410	31813	-	26
4	NCTC11384	cas_type_I-F1	Cas23f	NZ_LS483358.1_214	NZ_LS483358.1	235214	238561	-	214
4	NCTC11384	cas_type_I-F1	Cas1f	NZ_LS483358.1_215	NZ_LS483358.1	238558	239514	-	215
4	NCTC11384	CRISPR_array	CRISPR_array	CRISPR001	NZ_LS483358.1	239552	240602	-	215.01
4	NCTC11384	cas_type_I-F1	Cas6f	NZ_LS483358.1_216	NZ_LS483358.1	240745	241314	-	216
4	NCTC11384	cas_type_I-F1	Cas7f	NZ_LS483358.1_217	NZ_LS483358.1	241317	242312	-	217
4	NCTC11384	cas_type_I-F1	Cas5f	NZ_LS483358.1_218	NZ_LS483358.1	242314	243273	-	218
4	NCTC11384	cas_type_I-F1	Cas8f	NZ_LS483358.1_219	NZ_LS483358.1	243270	244619	-	219
4	NCTC11384	PDC-S07	PDC-S07	NZ_LS483358.1_244	NZ_LS483358.1	262798	263196	+	244
4	NCTC11384	RM_type_I	MTase_I	NZ_LS483358.1_293	NZ_LS483358.1	321641	323194	+	293
4	NCTC11384	PDC-S05	PDC-S05	NZ_LS483358.1_294	NZ_LS483358.1	323191	324192	+	294
4	NCTC11384	RM_type_I	Specificity_I	NZ_LS483358.1_297	NZ_LS483358.1	325487	326653	+	297
4	NCTC11384	PrrC	PrrC	NZ_LS483358.1_298	NZ_LS483358.1	326659	327774	+	298
4	NCTC11384	RM_type_I	REase_I	NZ_LS483358.1_299	NZ_LS483358.1	327781	330915	+	299
4	NCTC11384	dXTPase	dGTPase	NZ_LS483358.1_323	NZ_LS483358.1	353058	354383	+	323
4	NCTC11384	PDC-M66	PDC-M66B	NZ_LS483358.1_589	NZ_LS483358.1	648153	648968	-	589
4	NCTC11384	PDC-M66	PDC-M66A	NZ_LS483358.1_590	NZ_LS483358.1	648965	649669	-	590
4	NCTC11384	RM_type_III	MTase_III	NZ_LS483358.1_610	NZ_LS483358.1	660237	662009	+	610
4	NCTC11384	RM_type_III	REase_III	NZ_LS483358.1_611	NZ_LS483358.1	662148	664760	+	611
4	NCTC11384	PDC-S01	PDC-S01	NZ_LS483358.1_636	NZ_LS483358.1	690321	691622	+	636
4	NCTC11384	PDC-S32	PDC-S32	NZ_LS483358.1_637	NZ_LS483358.1	691633	692361	+	637
4	NCTC11384	RM_type_III	MTase_III	NZ_LS483358.1_720	NZ_LS483358.1	779512	782400	+	720
4	NCTC11384	RM_type_III	REase_III	NZ_LS483358.1_721	NZ_LS483358.1	782733	786050	+	721
4	NCTC11384	DMS_other	DrmD	NZ_LS483358.1_722	NZ_LS483358.1	786047	788920	+	722
4	NCTC11384	PDC-S01	PDC-S01	NZ_LS483358.1_763	NZ_LS483358.1	835530	836753	+	763
4	NCTC11384	RM_type_III	MTase_III	NZ_LS483358.1_767	NZ_LS483358.1	840863	842800	+	767
4	NCTC11384	RM_type_III	REase_III	NZ_LS483358.1_768	NZ_LS483358.1	843147	846062	+	768
4	NCTC11384	SoFic	SoFic	NZ_LS483358.1_919	NZ_LS483358.1	1012184	1012942	+	919
4	NCTC11384	PDC-S04	PDC-S04	NZ_LS483358.1_919	NZ_LS483358.1	1012184	1012942	+	919
4	NCTC11384	RM_type_II	REase_II	NZ_LS483358.1_1010	NZ_LS483358.1	1099907	1101373	-	1010
4	NCTC11384	RM_type_II	MTase_II	NZ_LS483358.1_1011	NZ_LS483358.1	1101373	1102434	-	1011
4	NCTC11384	RM_type_II	MTase_II	NZ_LS483358.1_1012	NZ_LS483358.1	1102436	1103305	-	1012
4	NCTC11384	PDC-S51	PDC-S51	NZ_LS483358.1_1248	NZ_LS483358.1	1370481	1371578	+	1248
4	NCTC11384	RM_type_I	REase_I	NZ_LS483358.1_1486	NZ_LS483358.1	1623149	1625512	+	1486
4	NCTC11384	RM_type_I	MTase_I	NZ_LS483358.1_1487	NZ_LS483358.1	1625595	1627064	+	1487
4	NCTC11384	PDC-S05	PDC-S05	NZ_LS483358.1_1488	NZ_LS483358.1	1627072	1628067	+	1488
4	NCTC11384	RM_type_I	Specificity_I	NZ_LS483358.1_1489	NZ_LS483358.1	1628064	1629596	+	1489
4	NCTC11384	RM_type_I	Specificity_I	NZ_LS483358.1_1491	NZ_LS483358.1	1630493	1631851	-	1491
4	NCTC11384	PDC-S02	PDC-S02	NZ_LS483358.1_1535	NZ_LS483358.1	1680841	1681761	+	1535
4	NCTC11384	PDC-M47	PDC-M47A	NZ_LS483358.1_1692	NZ_LS483358.1	1844703	1846106	+	1692
4	NCTC11384	PDC-M47	PDC-M47B	NZ_LS483358.1_1693	NZ_LS483358.1	1846115	1846687	+	1693
4	NCTC11384	PD-T4-4	PD-T4-4_A	NZ_LS483358.1_1828	NZ_LS483358.1	1981667	1983082	+	1828
4	NCTC11384	PD-T4-4	PD-T4-4_B	NZ_LS483358.1_1829	NZ_LS483358.1	1983075	1983647	+	1829
4	NCTC11384	PDC-S02	PDC-S02	NZ_LS483358.1_2189	NZ_LS483358.1	2311594	2312385	+	2189
4	NCTC11384	PDC-S15	PDC-S15	NZ_LS483358.1_2193	NZ_LS483358.1	2314782	2315729	+	2193
4	M62	DMS_other	mad3	NZ_CP031873.1_25	NZ_CP031873.1	28595	30268	+	25
4	M62	DMS_other	mad8	NZ_CP031873.1_26	NZ_CP031873.1	30410	31813	-	26
4	M62	cas_type_I-F1	Cas23f	NZ_CP031873.1_214	NZ_CP031873.1	235214	238561	-	214
4	M62	cas_type_I-F1	Cas1f	NZ_CP031873.1_215	NZ_CP031873.1	238558	239514	-	215
4	M62	CRISPR_array	CRISPR_array	CRISPR001	NZ_CP031873.1	239552	240602	-	215.01
4	M62	cas_type_I-F1	Cas6f	NZ_CP031873.1_216	NZ_CP031873.1	240745	241314	-	216
4	M62	cas_type_I-F1	Cas7f	NZ_CP031873.1_217	NZ_CP031873.1	241317	242312	-	217
4	M62	cas_type_I-F1	Cas5f	NZ_CP031873.1_218	NZ_CP031873.1	242314	243273	-	218
4	M62	cas_type_I-F1	Cas8f	NZ_CP031873.1_219	NZ_CP031873.1	243270	244619	-	219
4	M62	PDC-S07	PDC-S07	NZ_CP031873.1_244	NZ_CP031873.1	262798	263196	+	244
4	M62	RM_type_I	MTase_I	NZ_CP031873.1_293	NZ_CP031873.1	321641	323194	+	293
4	M62	PDC-S05	PDC-S05	NZ_CP031873.1_294	NZ_CP031873.1	323191	324192	+	294
4	M62	RM_type_I	Specificity_I	NZ_CP031873.1_297	NZ_CP031873.1	325487	326653	+	297
4	M62	PrrC	PrrC	NZ_CP031873.1_298	NZ_CP031873.1	326659	327774	+	298
4	M62	RM_type_I	REase_I	NZ_CP031873.1_299	NZ_CP031873.1	327781	330915	+	299
4	M62	dXTPase	dGTPase	NZ_CP031873.1_323	NZ_CP031873.1	353058	354383	+	323
4	M62	PDC-M66	PDC-M66B	NZ_CP031873.1_589	NZ_CP031873.1	648147	648962	-	589
4	M62	PDC-M66	PDC-M66A	NZ_CP031873.1_590	NZ_CP031873.1	648959	649663	-	590
4	M62	RM_type_III	MTase_III	NZ_CP031873.1_610	NZ_CP031873.1	660231	662003	+	610
4	M62	RM_type_III	REase_III	NZ_CP031873.1_611	NZ_CP031873.1	662142	664754	+	611
4	M62	PDC-S01	PDC-S01	NZ_CP031873.1_636	NZ_CP031873.1	690315	691616	+	636
4	M62	PDC-S32	PDC-S32	NZ_CP031873.1_637	NZ_CP031873.1	691627	692355	+	637
4	M62	RM_type_III	MTase_III	NZ_CP031873.1_720	NZ_CP031873.1	779511	782399	+	720
4	M62	RM_type_III	REase_III	NZ_CP031873.1_721	NZ_CP031873.1	782732	786049	+	721
4	M62	DMS_other	DrmD	NZ_CP031873.1_722	NZ_CP031873.1	786046	788919	+	722
4	M62	PDC-S01	PDC-S01	NZ_CP031873.1_763	NZ_CP031873.1	835529	836752	+	763
4	M62	RM_type_III	MTase_III	NZ_CP031873.1_767	NZ_CP031873.1	840862	842799	+	767
4	M62	RM_type_III	REase_III	NZ_CP031873.1_768	NZ_CP031873.1	843146	846061	+	768
4	M62	SoFic	SoFic	NZ_CP031873.1_919	NZ_CP031873.1	1012178	1012936	+	919
4	M62	PDC-S04	PDC-S04	NZ_CP031873.1_919	NZ_CP031873.1	1012178	1012936	+	919
4	M62	RM_type_II	REase_II	NZ_CP031873.1_1010	NZ_CP031873.1	1099901	1101367	-	1010
4	M62	RM_type_II	MTase_II	NZ_CP031873.1_1011	NZ_CP031873.1	1101367	1102428	-	1011
4	M62	RM_type_II	MTase_II	NZ_CP031873.1_1012	NZ_CP031873.1	1102430	1103299	-	1012
4	M62	PDC-S51	PDC-S51	NZ_CP031873.1_1248	NZ_CP031873.1	1370475	1371572	+	1248
4	M62	RM_type_I	REase_I	NZ_CP031873.1_1487	NZ_CP031873.1	1623152	1625515	+	1487
4	M62	RM_type_I	MTase_I	NZ_CP031873.1_1488	NZ_CP031873.1	1625598	1627067	+	1488
4	M62	PDC-S05	PDC-S05	NZ_CP031873.1_1489	NZ_CP031873.1	1627075	1628070	+	1489
4	M62	RM_type_I	Specificity_I	NZ_CP031873.1_1490	NZ_CP031873.1	1628067	1629599	+	1490
4	M62	RM_type_I	Specificity_I	NZ_CP031873.1_1492	NZ_CP031873.1	1630496	1631854	-	1492
4	M62	PDC-S02	PDC-S02	NZ_CP031873.1_1536	NZ_CP031873.1	1680844	1681764	+	1536
4	M62	PDC-M47	PDC-M47A	NZ_CP031873.1_1693	NZ_CP031873.1	1844707	1846110	+	1693
4	M62	PDC-M47	PDC-M47B	NZ_CP031873.1_1694	NZ_CP031873.1	1846119	1846691	+	1694
4	M62	PD-T4-4	PD-T4-4_A	NZ_CP031873.1_1829	NZ_CP031873.1	1981671	1983086	+	1829
4	M62	PD-T4-4	PD-T4-4_B	NZ_CP031873.1_1830	NZ_CP031873.1	1983079	1983651	+	1830
4	M62	PDC-S02	PDC-S02	NZ_CP031873.1_2190	NZ_CP031873.1	2311598	2312389	+	2190
4	M62	PDC-S15	PDC-S15	NZ_CP031873.1_2194	NZ_CP031873.1	2314786	2315733	+	2194
5	L20	cas_type_I-F1	Cas23f	NC_009053.1_215	NC_009053.1	231296	234643	-	215
5	L20	cas_type_I-F1	Cas1f	NC_009053.1_216	NC_009053.1	234640	235596	-	216
5	L20	CRISPR_array	CRISPR_array	CRISPR001	NC_009053.1	235634	237163	-	216.01
5	L20	cas_type_I-F1	Cas6f	NC_009053.1_218	NC_009053.1	237305	237874	-	218
5	L20	cas_type_I-F1	Cas7f	NC_009053.1_219	NC_009053.1	237877	238872	-	219
5	L20	cas_type_I-F1	Cas5f	NC_009053.1_220	NC_009053.1	238874	239833	-	220
5	L20	cas_type_I-F1	Cas8f	NC_009053.1_221	NC_009053.1	239830	241179	-	221
5	L20	PDC-S07	PDC-S07	NC_009053.1_245	NC_009053.1	259316	259714	+	245
5	L20	RM_type_I	MTase_I	NC_009053.1_294	NC_009053.1	318391	319095	+	294
5	L20	RM_type_I	Specificity_I	NC_009053.1_297	NC_009053.1	320427	321521	+	297
5	L20	RM_type_I	REase_I	NC_009053.1_300	NC_009053.1	322648	325785	+	300
5	L20	dXTPase	dGTPase	NC_009053.1_324	NC_009053.1	347915	349240	+	324
5	L20	RM_type_I	MTase_I	NC_009053.1_670	NC_009053.1	721030	722595	+	670
5	L20	RM_type_I	Specificity_I	NC_009053.1_671	NC_009053.1	722739	723980	+	671
5	L20	RM_type_I	REase_I	NC_009053.1_673	NC_009053.1	724743	727883	+	673
5	L20	PDC-S01	PDC-S01	NC_009053.1_701	NC_009053.1	758756	759979	-	701
5	L20	DMS_other	DrmD	NC_009053.1_742	NC_009053.1	806555	809428	-	742
5	L20	RM_type_III	REase_III	NC_009053.1_743	NC_009053.1	809425	812742	-	743
5	L20	RM_type_III	MTase_III	NC_009053.1_744	NC_009053.1	813144	816032	-	744
5	L20	Lamassu_Family	LmuB	NC_009053.1_829	NC_009053.1	904303	906294	-	829
5	L20	Lamassu_Family	LmuC	NC_009053.1_830	NC_009053.1	906291	906719	-	830
5	L20	Lamassu_Family	LmuA	NC_009053.1_831	NC_009053.1	906716	907804	-	831
5	L20	PDC-S01	PDC-S01	NC_009053.1_832	NC_009053.1	907871	909199	-	832
5	L20	RM_type_III	REase_III	NC_009053.1_858	NC_009053.1	935866	938478	-	858
5	L20	RM_type_III	MTase_III	NC_009053.1_859	NC_009053.1	938618	940465	-	859
5	L20	SoFic	SoFic	NC_009053.1_907	NC_009053.1	1001618	1002376	+	907
5	L20	PDC-S04	PDC-S04	NC_009053.1_907	NC_009053.1	1001618	1002376	+	907
5	L20	PDC-S01	PDC-S01	NC_009053.1_1242	NC_009053.1	1360973	1362181	+	1242
5	L20	thoeris_type_I	ThsA1	NC_009053.1_1243	NC_009053.1	1362278	1363678	+	1243
5	L20	thoeris_type_I	ThsB1	NC_009053.1_1244	NC_009053.1	1363681	1364178	+	1244
5	L20	thoeris_type_I	ThsB1	NC_009053.1_1245	NC_009053.1	1364192	1364836	+	1245
5	L20	RM_type_I	Specificity_I	NC_009053.1_1253	NC_009053.1	1371916	1373130	-	1253
5	L20	RM_type_I	MTase_I	NC_009053.1_1254	NC_009053.1	1373145	1374797	-	1254
5	L20	RM_type_I	REase_I	NC_009053.1_1256	NC_009053.1	1376676	1379810	-	1256
5	L20	VSPR	Vsr	NC_009053.1_1260	NC_009053.1	1382582	1383007	-	1260
5	L20	RM_type_II	REase_II	NC_009053.1_1261	NC_009053.1	1383014	1384675	-	1261
5	L20	RM_type_II	MTase_II	NC_009053.1_1262	NC_009053.1	1384691	1385755	-	1262
5	L20	VSPR	MTase_II	NC_009053.1_1262	NC_009053.1	1384691	1385755	-	1262
5	L20	PDC-S02	PDC-S02	NC_009053.1_1372	NC_009053.1	1498758	1499516	-	1372
5	L20	PDC-S02	PDC-S02	NC_009053.1_1532	NC_009053.1	1673509	1674525	+	1532
5	L20	AbiU	AbiU	NC_009053.1_1761	NC_009053.1	1907178	1908869	-	1761
5	L20	PDC-S02	PDC-S02	NC_009053.1_2124	NC_009053.1	2252268	2253059	+	2124
5	App6	gabija	GajA	NZ_CP026009.1_43	NZ_CP026009.1	48102	50132	+	43
5	App6	gabija	GajB	NZ_CP026009.1_44	NZ_CP026009.1	50129	52171	+	44
5	App6	AbiE	AbiEii	NZ_CP026009.1_69	NZ_CP026009.1	77056	77997	-	69
5	App6	AbiE	AbiEi	NZ_CP026009.1_70	NZ_CP026009.1	77987	78820	-	70
5	App6	cbass_type_IIs	E2	NZ_CP026009.1_85	NZ_CP026009.1	90576	91289	-	85
5	App6	cbass_type_IIs	Cyclase	NZ_CP026009.1_86	NZ_CP026009.1	91290	92480	-	86
5	App6	cbass_type_IIs	Effector	NZ_CP026009.1_87	NZ_CP026009.1	92473	93627	-	87
5	App6	PDC-S38	PDC-S38	NZ_CP026009.1_89	NZ_CP026009.1	94007	94180	-	89
5	App6	RM_type_I	REase_I	NZ_CP026009.1_92	NZ_CP026009.1	95988	99005	-	92
5	App6	PDC-S11	PDC-S11	NZ_CP026009.1_93	NZ_CP026009.1	99020	100183	-	93
5	App6	RM_type_I	Specificity_I	NZ_CP026009.1_94	NZ_CP026009.1	100193	101488	-	94
5	App6	RM_type_I	MTase_I	NZ_CP026009.1_95	NZ_CP026009.1	101488	103932	-	95
5	App6	cas_type_I-F1	Cas23f	NZ_CP026009.1_313	NZ_CP026009.1	335937	339284	-	313
5	App6	cas_type_I-F1	Cas1f	NZ_CP026009.1_314	NZ_CP026009.1	339281	339817	-	314
5	App6	cas_type_I-F1	Cas1f	NZ_CP026009.1_315	NZ_CP026009.1	339838	340236	-	315
5	App6	CRISPR_array	CRISPR_array	CRISPR001	NZ_CP026009.1	340274	341802	-	315.01
5	App6	cas_type_I-F1	Cas6f	NZ_CP026009.1_317	NZ_CP026009.1	341944	342513	-	317
5	App6	cas_type_I-F1	Cas7f	NZ_CP026009.1_318	NZ_CP026009.1	342516	343511	-	318
5	App6	cas_type_I-F1	Cas5f	NZ_CP026009.1_319	NZ_CP026009.1	343513	344472	-	319
5	App6	cas_type_I-F1	Cas8f	NZ_CP026009.1_320	NZ_CP026009.1	344469	345818	-	320
5	App6	PDC-S07	PDC-S07	NZ_CP026009.1_344	NZ_CP026009.1	363955	364353	+	344
5	App6	RM_type_I	MTase_I	NZ_CP026009.1_393	NZ_CP026009.1	422743	423447	+	393
5	App6	RM_type_I	Specificity_I	NZ_CP026009.1_396	NZ_CP026009.1	424779	425873	+	396
5	App6	RM_type_I	REase_I	NZ_CP026009.1_399	NZ_CP026009.1	427000	430137	+	399
5	App6	dXTPase	dGTPase	NZ_CP026009.1_423	NZ_CP026009.1	452355	453680	+	423
5	App6	RM_type_I	MTase_I	NZ_CP026009.1_770	NZ_CP026009.1	825694	827259	+	770
5	App6	RM_type_I	Specificity_I	NZ_CP026009.1_771	NZ_CP026009.1	827403	828644	+	771
5	App6	RM_type_I	REase_I	NZ_CP026009.1_773	NZ_CP026009.1	829407	832547	+	773
5	App6	PDC-S01	PDC-S01	NZ_CP026009.1_801	NZ_CP026009.1	863420	864643	-	801
5	App6	DMS_other	DrmD	NZ_CP026009.1_842	NZ_CP026009.1	911219	914092	-	842
5	App6	RM_type_III	REase_III	NZ_CP026009.1_843	NZ_CP026009.1	914089	917406	-	843
5	App6	RM_type_III	MTase_III	NZ_CP026009.1_844	NZ_CP026009.1	917808	920786	-	844
5	App6	Lamassu_Family	LmuB	NZ_CP026009.1_929	NZ_CP026009.1	1008956	1010953	-	929
5	App6	Lamassu_Family	LmuC	NZ_CP026009.1_930	NZ_CP026009.1	1010950	1011378	-	930
5	App6	Lamassu_Family	LmuA	NZ_CP026009.1_931	NZ_CP026009.1	1011375	1012463	-	931
5	App6	PDC-S01	PDC-S01	NZ_CP026009.1_932	NZ_CP026009.1	1012564	1013856	-	932
5	App6	RM_type_III	REase_III	NZ_CP026009.1_958	NZ_CP026009.1	1040522	1043134	-	958
5	App6	RM_type_III	MTase_III	NZ_CP026009.1_959	NZ_CP026009.1	1043273	1045120	-	959
5	App6	SoFic	SoFic	NZ_CP026009.1_1007	NZ_CP026009.1	1106272	1107030	+	1007
5	App6	PDC-S04	PDC-S04	NZ_CP026009.1_1007	NZ_CP026009.1	1106272	1107030	+	1007
5	App6	PDC-S01	PDC-S01	NZ_CP026009.1_1341	NZ_CP026009.1	1464781	1465989	+	1341
5	App6	thoeris_type_I	ThsA1	NZ_CP026009.1_1342	NZ_CP026009.1	1466086	1467486	+	1342
5	App6	thoeris_type_I	ThsB1	NZ_CP026009.1_1343	NZ_CP026009.1	1467489	1467986	+	1343
5	App6	thoeris_type_I	ThsB1	NZ_CP026009.1_1344	NZ_CP026009.1	1468000	1468644	+	1344
5	App6	RM_type_I	Specificity_I	NZ_CP026009.1_1352	NZ_CP026009.1	1475724	1476938	-	1352
5	App6	RM_type_I	MTase_I	NZ_CP026009.1_1353	NZ_CP026009.1	1476953	1478605	-	1353
5	App6	RM_type_I	REase_I	NZ_CP026009.1_1355	NZ_CP026009.1	1480484	1483618	-	1355
5	App6	VSPR	Vsr	NZ_CP026009.1_1359	NZ_CP026009.1	1486392	1486817	-	1359
5	App6	RM_type_II	REase_II	NZ_CP026009.1_1360	NZ_CP026009.1	1486824	1488485	-	1360
5	App6	RM_type_II	MTase_II	NZ_CP026009.1_1361	NZ_CP026009.1	1488501	1489565	-	1361
5	App6	VSPR	MTase_II	NZ_CP026009.1_1361	NZ_CP026009.1	1488501	1489565	-	1361
5	App6	PDC-S02	PDC-S02	NZ_CP026009.1_1470	NZ_CP026009.1	1602571	1603329	-	1470
5	App6	PDC-S02	PDC-S02	NZ_CP026009.1_1643	NZ_CP026009.1	1791837	1792853	-	1643
5	App6	AbiU	AbiU	NZ_CP026009.1_1858	NZ_CP026009.1	2010517	2012208	-	1858
5	App6	PDC-S02	PDC-S02	NZ_CP026009.1_2236	NZ_CP026009.1	2386858	2387700	+	2236
5	K17	PDC-S02	PDC-S02	NZ_CP069797.1_134	NZ_CP069797.1	145482	146240	+	134
5	K17	RM_type_II	MTase_II	NZ_CP069797.1_243	NZ_CP069797.1	259232	260296	+	243
5	K17	VSPR	MTase_II	NZ_CP069797.1_243	NZ_CP069797.1	259232	260296	+	243
5	K17	RM_type_II	REase_II	NZ_CP069797.1_244	NZ_CP069797.1	260312	261973	+	244
5	K17	VSPR	Vsr	NZ_CP069797.1_245	NZ_CP069797.1	261980	262405	+	245
5	K17	RM_type_I	REase_I	NZ_CP069797.1_249	NZ_CP069797.1	265179	268313	+	249
5	K17	RM_type_I	MTase_I	NZ_CP069797.1_251	NZ_CP069797.1	270192	271844	+	251
5	K17	RM_type_I	Specificity_I	NZ_CP069797.1_252	NZ_CP069797.1	271859	273073	+	252
5	K17	thoeris_type_I	ThsB1	NZ_CP069797.1_260	NZ_CP069797.1	280153	280797	-	260
5	K17	thoeris_type_I	ThsB1	NZ_CP069797.1_261	NZ_CP069797.1	280811	281308	-	261
5	K17	thoeris_type_I	ThsA1	NZ_CP069797.1_262	NZ_CP069797.1	281311	282711	-	262
5	K17	PDC-S01	PDC-S01	NZ_CP069797.1_263	NZ_CP069797.1	282808	284016	-	263
5	K17	SoFic	SoFic	NZ_CP069797.1_598	NZ_CP069797.1	642732	643490	-	598
5	K17	PDC-S04	PDC-S04	NZ_CP069797.1_598	NZ_CP069797.1	642732	643490	-	598
5	K17	RM_type_III	MTase_III	NZ_CP069797.1_646	NZ_CP069797.1	704642	706489	+	646
5	K17	RM_type_III	REase_III	NZ_CP069797.1_647	NZ_CP069797.1	706628	709240	+	647
5	K17	PDC-S01	PDC-S01	NZ_CP069797.1_673	NZ_CP069797.1	735906	737198	+	673
5	K17	Lamassu_Family	LmuA	NZ_CP069797.1_674	NZ_CP069797.1	737299	738387	+	674
5	K17	Lamassu_Family	LmuC	NZ_CP069797.1_675	NZ_CP069797.1	738384	738812	+	675
5	K17	Lamassu_Family	LmuB	NZ_CP069797.1_676	NZ_CP069797.1	738809	740800	+	676
5	K17	RM_type_III	MTase_III	NZ_CP069797.1_761	NZ_CP069797.1	829065	831953	+	761
5	K17	RM_type_III	REase_III	NZ_CP069797.1_762	NZ_CP069797.1	832355	835672	+	762
5	K17	DMS_other	DrmD	NZ_CP069797.1_763	NZ_CP069797.1	835669	838542	+	763
5	K17	PDC-S01	PDC-S01	NZ_CP069797.1_804	NZ_CP069797.1	885118	886341	+	804
5	K17	RM_type_I	REase_I	NZ_CP069797.1_832	NZ_CP069797.1	917214	920354	-	832
5	K17	RM_type_I	Specificity_I	NZ_CP069797.1_834	NZ_CP069797.1	921117	922358	-	834
5	K17	RM_type_I	MTase_I	NZ_CP069797.1_835	NZ_CP069797.1	922502	924067	-	835
5	K17	dXTPase	dGTPase	NZ_CP069797.1_1193	NZ_CP069797.1	1302714	1304039	-	1193
5	K17	RM_type_I	REase_I	NZ_CP069797.1_1217	NZ_CP069797.1	1326062	1329199	-	1217
5	K17	RM_type_I	Specificity_I	NZ_CP069797.1_1220	NZ_CP069797.1	1330326	1331420	-	1220
5	K17	RM_type_I	MTase_I	NZ_CP069797.1_1223	NZ_CP069797.1	1332752	1333456	-	1223
5	K17	PDC-S07	PDC-S07	NZ_CP069797.1_1271	NZ_CP069797.1	1391846	1392244	-	1271
5	K17	cas_type_I-F1	Cas8f	NZ_CP069797.1_1295	NZ_CP069797.1	1410381	1411730	+	1295
5	K17	cas_type_I-F1	Cas5f	NZ_CP069797.1_1296	NZ_CP069797.1	1411727	1412686	+	1296
5	K17	cas_type_I-F1	Cas7f	NZ_CP069797.1_1297	NZ_CP069797.1	1412688	1413683	+	1297
5	K17	cas_type_I-F1	Cas6f	NZ_CP069797.1_1298	NZ_CP069797.1	1413686	1414255	+	1298
5	K17	CRISPR_array	CRISPR_array	CRISPR001	NZ_CP069797.1	1414397	1416465	+	1298.01
5	K17	cas_type_I-F1	Cas1f	NZ_CP069797.1_1300	NZ_CP069797.1	1416503	1417459	+	1300
5	K17	cas_type_I-F1	Cas23f	NZ_CP069797.1_1301	NZ_CP069797.1	1417456	1420803	+	1301
5	K17	PDC-S02	PDC-S02	NZ_CP069797.1_1542	NZ_CP069797.1	1684176	1685192	+	1542
5	K17	AbiU	AbiU	NZ_CP069797.1_1772	NZ_CP069797.1	1917445	1919136	-	1772
5	K17	PDC-S02	PDC-S02	NZ_CP069797.1_2128	NZ_CP069797.1	2262356	2263147	+	2128
5	APP5	GAO_19	HerA	NZ_CP063424.1_88	NZ_CP063424.1	85907	87946	-	88
5	APP5	GAO_19	SIR2	NZ_CP063424.1_89	NZ_CP063424.1	87943	89361	-	89
5	APP5	AbiE	AbiEii	NZ_CP063424.1_98	NZ_CP063424.1	99968	100657	-	98
5	APP5	AbiE	AbiEi	NZ_CP063424.1_99	NZ_CP063424.1	100650	101483	-	99
5	APP5	RM_type_I	REase_I	NZ_CP063424.1_120	NZ_CP063424.1	121319	124483	-	120
5	APP5	RM_type_II	REase_II	NZ_CP063424.1_121	NZ_CP063424.1	124488	125642	-	121
5	APP5	RM_type_I	MTase_I	NZ_CP063424.1_123	NZ_CP063424.1	126336	128051	-	123
5	APP5	RM_type_II	MTase_II	NZ_CP063424.1_123	NZ_CP063424.1	126336	128051	-	123
5	APP5	PDC-S02	PDC-S02	NZ_CP063424.1_260	NZ_CP063424.1	266999	267757	+	260
5	APP5	RM_type_II	MTase_II	NZ_CP063424.1_369	NZ_CP063424.1	380798	381862	+	369
5	APP5	VSPR	MTase_II	NZ_CP063424.1_369	NZ_CP063424.1	380798	381862	+	369
5	APP5	RM_type_II	REase_II	NZ_CP063424.1_370	NZ_CP063424.1	381878	383539	+	370
5	APP5	VSPR	Vsr	NZ_CP063424.1_371	NZ_CP063424.1	383546	383971	+	371
5	APP5	RM_type_I	REase_I	NZ_CP063424.1_375	NZ_CP063424.1	386745	389879	+	375
5	APP5	RM_type_I	MTase_I	NZ_CP063424.1_377	NZ_CP063424.1	391758	393410	+	377
5	APP5	RM_type_I	Specificity_I	NZ_CP063424.1_378	NZ_CP063424.1	393425	394639	+	378
5	APP5	thoeris_type_I	ThsB1	NZ_CP063424.1_386	NZ_CP063424.1	401719	402363	-	386
5	APP5	thoeris_type_I	ThsB1	NZ_CP063424.1_387	NZ_CP063424.1	402377	402874	-	387
5	APP5	thoeris_type_I	ThsA1	NZ_CP063424.1_388	NZ_CP063424.1	402877	404277	-	388
5	APP5	PDC-S01	PDC-S01	NZ_CP063424.1_389	NZ_CP063424.1	404374	405582	-	389
5	APP5	SoFic	SoFic	NZ_CP063424.1_725	NZ_CP063424.1	764302	765060	-	725
5	APP5	PDC-S04	PDC-S04	NZ_CP063424.1_725	NZ_CP063424.1	764302	765060	-	725
5	APP5	RM_type_III	MTase_III	NZ_CP063424.1_773	NZ_CP063424.1	826212	828059	+	773
5	APP5	RM_type_III	REase_III	NZ_CP063424.1_774	NZ_CP063424.1	828198	830810	+	774
5	APP5	PDC-S01	PDC-S01	NZ_CP063424.1_800	NZ_CP063424.1	857478	858770	+	800
5	APP5	Lamassu_Family	LmuA	NZ_CP063424.1_801	NZ_CP063424.1	858871	859959	+	801
5	APP5	Lamassu_Family	LmuC	NZ_CP063424.1_802	NZ_CP063424.1	859956	860384	+	802
5	APP5	Lamassu_Family	LmuB	NZ_CP063424.1_803	NZ_CP063424.1	860381	862372	+	803
5	APP5	RM_type_III	MTase_III	NZ_CP063424.1_888	NZ_CP063424.1	950635	953523	+	888
5	APP5	RM_type_III	REase_III	NZ_CP063424.1_889	NZ_CP063424.1	953925	957242	+	889
5	APP5	DMS_other	DrmD	NZ_CP063424.1_890	NZ_CP063424.1	957239	960112	+	890
5	APP5	PDC-S01	PDC-S01	NZ_CP063424.1_931	NZ_CP063424.1	1006688	1007911	+	931
5	APP5	RM_type_I	REase_I	NZ_CP063424.1_958	NZ_CP063424.1	1038780	1041920	-	958
5	APP5	RM_type_I	Specificity_I	NZ_CP063424.1_960	NZ_CP063424.1	1042683	1043924	-	960
5	APP5	RM_type_I	MTase_I	NZ_CP063424.1_961	NZ_CP063424.1	1044068	1045633	-	961
5	APP5	dXTPase	dGTPase	NZ_CP063424.1_1244	NZ_CP063424.1	1365796	1367121	-	1244
5	APP5	RM_type_I	REase_I	NZ_CP063424.1_1268	NZ_CP063424.1	1389255	1392392	-	1268
5	APP5	RM_type_I	Specificity_I	NZ_CP063424.1_1271	NZ_CP063424.1	1393519	1394613	-	1271
5	APP5	RM_type_I	MTase_I	NZ_CP063424.1_1274	NZ_CP063424.1	1395945	1396649	-	1274
5	APP5	PDC-S07	PDC-S07	NZ_CP063424.1_1322	NZ_CP063424.1	1455039	1455437	-	1322
5	APP5	cas_type_I-F1	Cas8f	NZ_CP063424.1_1346	NZ_CP063424.1	1473574	1474923	+	1346
5	APP5	cas_type_I-F1	Cas5f	NZ_CP063424.1_1347	NZ_CP063424.1	1474920	1475879	+	1347
5	APP5	cas_type_I-F1	Cas7f	NZ_CP063424.1_1348	NZ_CP063424.1	1475881	1476876	+	1348
5	APP5	cas_type_I-F1	Cas6f	NZ_CP063424.1_1349	NZ_CP063424.1	1476879	1477448	+	1349
5	APP5	CRISPR_array	CRISPR_array	CRISPR001	NZ_CP063424.1	1477590	1478998	+	1349.01
5	APP5	cas_type_I-F1	Cas1f	NZ_CP063424.1_1350	NZ_CP063424.1	1479036	1479992	+	1350
5	APP5	cas_type_I-F1	Cas23f	NZ_CP063424.1_1351	NZ_CP063424.1	1479989	1483336	+	1351
5	APP5	PDC-S02	PDC-S02	NZ_CP063424.1_1540	NZ_CP063424.1	1680305	1681321	+	1540
5	APP5	AbiU	AbiU	NZ_CP063424.1_1874	NZ_CP063424.1	2025404	2027095	+	1874
5	APP5	PDC-S02	PDC-S02	NZ_CP063424.1_2206	NZ_CP063424.1	2357420	2358211	+	2206
6	MIDG3203	PDC-S51	PDC-S51	SAMEA1410941.contig00002_92	SAMEA1410941.contig00002	93408	94505	+	92
6	MIDG3203	HEC-06	HEC-06	SAMEA1410941.contig00003_21	SAMEA1410941.contig00003	21747	23513	+	21
6	MIDG3203	dXTPase	dGTPase	SAMEA1410941.contig00004_97	SAMEA1410941.contig00004	114986	116311	-	97
6	MIDG3203	RM_type_III	REase_III	SAMEA1410941.contig00006_45	SAMEA1410941.contig00006	51547	54564	-	45
6	MIDG3203	RM_type_III	MTase_III	SAMEA1410941.contig00006_46	SAMEA1410941.contig00006	54584	56440	-	46
6	MIDG3203	PDC-S01	PDC-S01	SAMEA1410941.contig00006_49	SAMEA1410941.contig00006	60551	61774	-	49
6	MIDG3203	DMS_other	DrmD	SAMEA1410941.contig00006_93	SAMEA1410941.contig00006	110707	112338	-	93
6	MIDG3203	RM_type_III	REase_III	SAMEA1410941.contig00006_94	SAMEA1410941.contig00006	112335	115652	-	94
6	MIDG3203	RM_type_III	MTase_III	SAMEA1410941.contig00006_95	SAMEA1410941.contig00006	116053	118998	-	95
6	MIDG3203	PDC-S01	PDC-S01	SAMEA1410941.contig00007_24	SAMEA1410941.contig00007	25624	26916	+	24
6	MIDG3203	Lamassu_Family	LmuA	SAMEA1410941.contig00007_25	SAMEA1410941.contig00007	27017	27373	+	25
6	MIDG3203	Lamassu_Family	LmuA	SAMEA1410941.contig00007_26	SAMEA1410941.contig00007	27446	28105	+	26
6	MIDG3203	Lamassu_Family	LmuC	SAMEA1410941.contig00007_27	SAMEA1410941.contig00007	28102	28530	+	27
6	MIDG3203	Lamassu_Family	LmuB	SAMEA1410941.contig00007_28	SAMEA1410941.contig00007	28527	30518	+	28
6	MIDG3203	SoFic	SoFic	SAMEA1410941.contig00008_49	SAMEA1410941.contig00008	61145	61903	+	49
6	MIDG3203	PDC-S04	PDC-S04	SAMEA1410941.contig00008_49	SAMEA1410941.contig00008	61145	61903	+	49
6	MIDG3203	PD-T4-4	PD-T4-4_B	SAMEA1410941.contig00011_84	SAMEA1410941.contig00011	66428	67000	-	84
6	MIDG3203	PD-T4-4	PD-T4-4_A	SAMEA1410941.contig00011_85	SAMEA1410941.contig00011	66993	68408	-	85
6	MIDG3203	RM_type_I	REase_I	SAMEA1410941.contig00015_12	SAMEA1410941.contig00015	9177	12311	-	12
6	MIDG3203	PrrC	PrrC	SAMEA1410941.contig00015_13	SAMEA1410941.contig00015	12318	13433	-	13
6	MIDG3203	RM_type_I	Specificity_I	SAMEA1410941.contig00015_14	SAMEA1410941.contig00015	13445	14614	-	14
6	MIDG3203	AbiD	AbiD	SAMEA1410941.contig00015_15	SAMEA1410941.contig00015	14780	15691	-	15
6	MIDG3203	PDC-S05	PDC-S05	SAMEA1410941.contig00015_17	SAMEA1410941.contig00015	16033	17034	-	17
6	MIDG3203	RM_type_I	MTase_I	SAMEA1410941.contig00015_18	SAMEA1410941.contig00015	17031	18584	-	18
6	MIDG3203	PDC-S02	PDC-S02	SAMEA1410941.contig00020_26	SAMEA1410941.contig00020	27055	28023	-	26
6	MIDG3203	PDC-S07	PDC-S07	SAMEA1410941.contig00023_13	SAMEA1410941.contig00023	18433	18831	-	13
6	MIDG3203	cas_type_I-F1	Cas23f	SAMEA1410941.contig00027_3	SAMEA1410941.contig00027	2561	5908	-	3
6	MIDG3203	cas_type_I-F1	Cas1f	SAMEA1410941.contig00027_4	SAMEA1410941.contig00027	5905	6861	-	4
6	MIDG3203	CRISPR_array	CRISPR_array	CRISPR001	SAMEA1410941.contig00027	6899	7887	-	4.01
6	MIDG3203	cas_type_I-F1	Cas6f	SAMEA1410941.contig00027_5	SAMEA1410941.contig00027	8030	8599	-	5
6	MIDG3203	cas_type_I-F1	Cas7f	SAMEA1410941.contig00027_6	SAMEA1410941.contig00027	8602	9597	-	6
6	MIDG3203	cas_type_I-F1	Cas5f	SAMEA1410941.contig00027_7	SAMEA1410941.contig00027	9599	10558	-	7
6	MIDG3203	cas_type_I-F1	Cas8f	SAMEA1410941.contig00027_8	SAMEA1410941.contig00027	10555	11904	-	8
6	MIDG3203	PDC-S05	PDC-S05	SAMEA1410941.contig00030_2	SAMEA1410941.contig00030	210	1205	-	2
6	MIDG3203	RM_type_I	MTase_I	SAMEA1410941.contig00030_3	SAMEA1410941.contig00030	1214	2683	-	3
6	MIDG3203	RM_type_I	REase_I	SAMEA1410941.contig00030_4	SAMEA1410941.contig00030	2767	5130	-	4
6	MIDG3203	RM_type_III	REase_III	SAMEA1410941.contig00036_1	SAMEA1410941.contig00036	58	2670	-	1
6	MIDG3203	RM_type_III	MTase_III	SAMEA1410941.contig00036_2	SAMEA1410941.contig00036	2721	4673	-	2
6	MIDG3204	HEC-06	HEC-06	SAMEA1410893.contig00002_110	SAMEA1410893.contig00002	123244	125010	-	110
6	MIDG3204	PDC-S51	PDC-S51	SAMEA1410893.contig00003_48	SAMEA1410893.contig00003	45818	46915	+	48
6	MIDG3204	dXTPase	dGTPase	SAMEA1410893.contig00004_97	SAMEA1410893.contig00004	115073	116398	-	97
6	MIDG3204	SoFic	SoFic	SAMEA1410893.contig00005_57	SAMEA1410893.contig00005	55455	56213	-	57
6	MIDG3204	PDC-S04	PDC-S04	SAMEA1410893.contig00005_57	SAMEA1410893.contig00005	55455	56213	-	57
6	MIDG3204	RM_type_III	MTase_III	SAMEA1410893.contig00005_106	SAMEA1410893.contig00005	117409	119256	+	106
6	MIDG3204	RM_type_III	REase_III	SAMEA1410893.contig00005_107	SAMEA1410893.contig00005	119307	121919	+	107
6	MIDG3204	RM_type_III	MTase_III	SAMEA1410893.contig00006_1	SAMEA1410893.contig00006	2	2953	+	1
6	MIDG3204	RM_type_III	REase_III	SAMEA1410893.contig00006_2	SAMEA1410893.contig00006	3354	6671	+	2
6	MIDG3204	DMS_other	DrmD	SAMEA1410893.contig00006_3	SAMEA1410893.contig00006	6668	8299	+	3
6	MIDG3204	PDC-S01	PDC-S01	SAMEA1410893.contig00006_47	SAMEA1410893.contig00006	57232	58455	+	47
6	MIDG3204	RM_type_III	MTase_III	SAMEA1410893.contig00006_50	SAMEA1410893.contig00006	62566	64422	+	50
6	MIDG3204	RM_type_III	REase_III	SAMEA1410893.contig00006_51	SAMEA1410893.contig00006	64442	67459	+	51
6	MIDG3204	PDC-S01	PDC-S01	SAMEA1410893.contig00007_24	SAMEA1410893.contig00007	25624	26916	+	24
6	MIDG3204	Lamassu_Family	LmuA	SAMEA1410893.contig00007_25	SAMEA1410893.contig00007	27017	27373	+	25
6	MIDG3204	Lamassu_Family	LmuA	SAMEA1410893.contig00007_26	SAMEA1410893.contig00007	27446	28105	+	26
6	MIDG3204	Lamassu_Family	LmuC	SAMEA1410893.contig00007_27	SAMEA1410893.contig00007	28102	28530	+	27
6	MIDG3204	Lamassu_Family	LmuB	SAMEA1410893.contig00007_28	SAMEA1410893.contig00007	28527	30518	+	28
6	MIDG3204	PD-T4-4	PD-T4-4_A	SAMEA1410893.contig00010_4	SAMEA1410893.contig00010	9632	11047	+	4
6	MIDG3204	PD-T4-4	PD-T4-4_B	SAMEA1410893.contig00010_5	SAMEA1410893.contig00010	11040	11612	+	5
6	MIDG3204	RM_type_I	REase_I	SAMEA1410893.contig00016_12	SAMEA1410893.contig00016	9177	12311	-	12
6	MIDG3204	PrrC	PrrC	SAMEA1410893.contig00016_13	SAMEA1410893.contig00016	12318	13433	-	13
6	MIDG3204	RM_type_I	Specificity_I	SAMEA1410893.contig00016_14	SAMEA1410893.contig00016	13445	14614	-	14
6	MIDG3204	AbiD	AbiD	SAMEA1410893.contig00016_15	SAMEA1410893.contig00016	14780	15691	-	15
6	MIDG3204	PDC-S05	PDC-S05	SAMEA1410893.contig00016_17	SAMEA1410893.contig00016	16033	17034	-	17
6	MIDG3204	RM_type_I	MTase_I	SAMEA1410893.contig00016_18	SAMEA1410893.contig00016	17031	18584	-	18
6	MIDG3204	PDC-S02	PDC-S02	SAMEA1410893.contig00022_26	SAMEA1410893.contig00022	27055	28023	-	26
6	MIDG3204	PDC-S07	PDC-S07	SAMEA1410893.contig00025_16	SAMEA1410893.contig00025	11440	11838	+	16
6	MIDG3204	cas_type_I-F1	Cas23f	SAMEA1410893.contig00029_3	SAMEA1410893.contig00029	2561	5908	-	3
6	MIDG3204	cas_type_I-F1	Cas1f	SAMEA1410893.contig00029_4	SAMEA1410893.contig00029	5905	6861	-	4
6	MIDG3204	CRISPR_array	CRISPR_array	CRISPR001	SAMEA1410893.contig00029	6899	7887	-	4.01
6	MIDG3204	cas_type_I-F1	Cas6f	SAMEA1410893.contig00029_5	SAMEA1410893.contig00029	8030	8599	-	5
6	MIDG3204	cas_type_I-F1	Cas7f	SAMEA1410893.contig00029_6	SAMEA1410893.contig00029	8602	9597	-	6
6	MIDG3204	cas_type_I-F1	Cas5f	SAMEA1410893.contig00029_7	SAMEA1410893.contig00029	9599	10558	-	7
6	MIDG3204	cas_type_I-F1	Cas8f	SAMEA1410893.contig00029_8	SAMEA1410893.contig00029	10555	11904	-	8
6	MIDG3204	RM_type_I	REase_I	SAMEA1410893.contig00032_10	SAMEA1410893.contig00032	9299	11662	+	10
6	MIDG3204	RM_type_I	MTase_I	SAMEA1410893.contig00032_11	SAMEA1410893.contig00032	11746	13215	+	11
6	MIDG3204	PDC-S05	PDC-S05	SAMEA1410893.contig00032_12	SAMEA1410893.contig00032	13224	14219	+	12
6	MIDG3206	PDC-S51	PDC-S51	SAMEA1410871.contig00002_97	SAMEA1410871.contig00002	99442	100539	-	97
6	MIDG3206	HEC-06	HEC-06	SAMEA1410871.contig00003_110	SAMEA1410871.contig00003	123244	125010	-	110
6	MIDG3206	dXTPase	dGTPase	SAMEA1410871.contig00004_97	SAMEA1410871.contig00004	115073	116398	-	97
6	MIDG3206	SoFic	SoFic	SAMEA1410871.contig00005_57	SAMEA1410871.contig00005	55778	56536	-	57
6	MIDG3206	PDC-S04	PDC-S04	SAMEA1410871.contig00005_57	SAMEA1410871.contig00005	55778	56536	-	57
6	MIDG3206	RM_type_III	MTase_III	SAMEA1410871.contig00005_106	SAMEA1410871.contig00005	117737	119584	+	106
6	MIDG3206	RM_type_III	REase_III	SAMEA1410871.contig00005_107	SAMEA1410871.contig00005	119635	122247	+	107
6	MIDG3206	RM_type_III	MTase_III	SAMEA1410871.contig00006_1	SAMEA1410871.contig00006	3	2948	+	1
6	MIDG3206	RM_type_III	REase_III	SAMEA1410871.contig00006_2	SAMEA1410871.contig00006	3349	6666	+	2
6	MIDG3206	DMS_other	DrmD	SAMEA1410871.contig00006_3	SAMEA1410871.contig00006	6663	8294	+	3
6	MIDG3206	PDC-S01	PDC-S01	SAMEA1410871.contig00006_47	SAMEA1410871.contig00006	57227	58450	+	47
6	MIDG3206	RM_type_III	MTase_III	SAMEA1410871.contig00006_50	SAMEA1410871.contig00006	62561	64417	+	50
6	MIDG3206	RM_type_III	REase_III	SAMEA1410871.contig00006_51	SAMEA1410871.contig00006	64437	67454	+	51
6	MIDG3206	Lamassu_Family	LmuB	SAMEA1410871.contig00007_83	SAMEA1410871.contig00007	87226	89217	-	83
6	MIDG3206	Lamassu_Family	LmuC	SAMEA1410871.contig00007_84	SAMEA1410871.contig00007	89214	89642	-	84
6	MIDG3206	Lamassu_Family	LmuA	SAMEA1410871.contig00007_85	SAMEA1410871.contig00007	89639	90298	-	85
6	MIDG3206	Lamassu_Family	LmuA	SAMEA1410871.contig00007_86	SAMEA1410871.contig00007	90371	90727	-	86
6	MIDG3206	PDC-S01	PDC-S01	SAMEA1410871.contig00007_87	SAMEA1410871.contig00007	90828	92120	-	87
6	MIDG3206	PD-T4-4	PD-T4-4_A	SAMEA1410871.contig00010_4	SAMEA1410871.contig00010	9632	11047	+	4
6	MIDG3206	PD-T4-4	PD-T4-4_B	SAMEA1410871.contig00010_5	SAMEA1410871.contig00010	11040	11612	+	5
6	MIDG3206	RM_type_I	REase_I	SAMEA1410871.contig00015_12	SAMEA1410871.contig00015	9177	12311	-	12
6	MIDG3206	PrrC	PrrC	SAMEA1410871.contig00015_13	SAMEA1410871.contig00015	12318	13433	-	13
6	MIDG3206	RM_type_I	Specificity_I	SAMEA1410871.contig00015_14	SAMEA1410871.contig00015	13445	14614	-	14
6	MIDG3206	AbiD	AbiD	SAMEA1410871.contig00015_15	SAMEA1410871.contig00015	14780	15691	-	15
6	MIDG3206	PDC-S05	PDC-S05	SAMEA1410871.contig00015_17	SAMEA1410871.contig00015	16033	17034	-	17
6	MIDG3206	RM_type_I	MTase_I	SAMEA1410871.contig00015_18	SAMEA1410871.contig00015	17031	18584	-	18
6	MIDG3206	PDC-S02	PDC-S02	SAMEA1410871.contig00021_26	SAMEA1410871.contig00021	27055	28023	-	26
6	MIDG3206	PDC-S07	PDC-S07	SAMEA1410871.contig00024_16	SAMEA1410871.contig00024	11440	11838	+	16
6	MIDG3206	cas_type_I-F1	Cas8f	SAMEA1410871.contig00028_10	SAMEA1410871.contig00028	6835	8184	+	10
6	MIDG3206	cas_type_I-F1	Cas5f	SAMEA1410871.contig00028_11	SAMEA1410871.contig00028	8181	9140	+	11
6	MIDG3206	cas_type_I-F1	Cas7f	SAMEA1410871.contig00028_12	SAMEA1410871.contig00028	9142	10137	+	12
6	MIDG3206	cas_type_I-F1	Cas6f	SAMEA1410871.contig00028_13	SAMEA1410871.contig00028	10140	10709	+	13
6	MIDG3206	CRISPR_array	CRISPR_array	CRISPR001	SAMEA1410871.contig00028	10852	11840	+	13.01
6	MIDG3206	cas_type_I-F1	Cas1f	SAMEA1410871.contig00028_14	SAMEA1410871.contig00028	11878	12834	+	14
6	MIDG3206	cas_type_I-F1	Cas23f	SAMEA1410871.contig00028_15	SAMEA1410871.contig00028	12831	16178	+	15
6	MIDG3206	RM_type_I	REase_I	SAMEA1410871.contig00031_10	SAMEA1410871.contig00031	9299	11662	+	10
6	MIDG3206	RM_type_I	MTase_I	SAMEA1410871.contig00031_11	SAMEA1410871.contig00031	11746	13215	+	11
6	MIDG3206	PDC-S05	PDC-S05	SAMEA1410871.contig00031_12	SAMEA1410871.contig00031	13224	14219	+	12
6	MIDG3227	RM_type_III	REase_III	SAMEA1410898.contig00001_45	SAMEA1410898.contig00001	51547	54564	-	45
6	MIDG3227	RM_type_III	MTase_III	SAMEA1410898.contig00001_46	SAMEA1410898.contig00001	54584	56440	-	46
6	MIDG3227	PDC-S01	PDC-S01	SAMEA1410898.contig00001_49	SAMEA1410898.contig00001	60551	61774	-	49
6	MIDG3227	DMS_other	DrmD	SAMEA1410898.contig00001_93	SAMEA1410898.contig00001	110680	112311	-	93
6	MIDG3227	RM_type_III	REase_III	SAMEA1410898.contig00001_94	SAMEA1410898.contig00001	112308	115625	-	94
6	MIDG3227	RM_type_III	MTase_III	SAMEA1410898.contig00001_95	SAMEA1410898.contig00001	116026	118905	-	95
6	MIDG3227	Lamassu_Family	LmuB	SAMEA1410898.contig00001_178	SAMEA1410898.contig00001	206138	208129	-	178
6	MIDG3227	Lamassu_Family	LmuC	SAMEA1410898.contig00001_179	SAMEA1410898.contig00001	208126	208554	-	179
6	MIDG3227	Lamassu_Family	LmuA	SAMEA1410898.contig00001_180	SAMEA1410898.contig00001	208551	209639	-	180
6	MIDG3227	PDC-S01	PDC-S01	SAMEA1410898.contig00001_181	SAMEA1410898.contig00001	209740	211032	-	181
6	MIDG3227	PDC-S51	PDC-S51	SAMEA1410898.contig00002_91	SAMEA1410898.contig00002	92384	93481	+	91
6	MIDG3227	HEC-06	HEC-06	SAMEA1410898.contig00003_20	SAMEA1410898.contig00003	21770	23536	+	20
6	MIDG3227	dXTPase	dGTPase	SAMEA1410898.contig00005_14	SAMEA1410898.contig00005	13009	14334	+	14
6	MIDG3227	SoFic	SoFic	SAMEA1410898.contig00006_56	SAMEA1410898.contig00006	55407	56165	-	56
6	MIDG3227	PDC-S04	PDC-S04	SAMEA1410898.contig00006_56	SAMEA1410898.contig00006	55407	56165	-	56
6	MIDG3227	RM_type_I	MTase_I	SAMEA1410898.contig00014_35	SAMEA1410898.contig00014	35191	36744	+	35
6	MIDG3227	PDC-S05	PDC-S05	SAMEA1410898.contig00014_36	SAMEA1410898.contig00014	36741	37742	+	36
6	MIDG3227	AbiD	AbiD	SAMEA1410898.contig00014_38	SAMEA1410898.contig00014	38084	38995	+	38
6	MIDG3227	RM_type_I	Specificity_I	SAMEA1410898.contig00014_39	SAMEA1410898.contig00014	39161	40330	+	39
6	MIDG3227	PrrC	PrrC	SAMEA1410898.contig00014_40	SAMEA1410898.contig00014	40342	41457	+	40
6	MIDG3227	RM_type_I	REase_I	SAMEA1410898.contig00014_41	SAMEA1410898.contig00014	41464	44598	+	41
6	MIDG3227	PDC-S02	PDC-S02	SAMEA1410898.contig00021_10	SAMEA1410898.contig00021	8698	9666	+	10
6	MIDG3227	PDC-S07	PDC-S07	SAMEA1410898.contig00024_13	SAMEA1410898.contig00024	18433	18831	-	13
6	MIDG3227	PD-T4-4	PD-T4-4_B	SAMEA1410898.contig00028_13	SAMEA1410898.contig00028	10214	10786	-	13
6	MIDG3227	PD-T4-4	PD-T4-4_A	SAMEA1410898.contig00028_14	SAMEA1410898.contig00028	10779	12194	-	14
6	MIDG3227	cas_type_I-F1	Cas23f	SAMEA1410898.contig00029_3	SAMEA1410898.contig00029	2561	5908	-	3
6	MIDG3227	cas_type_I-F1	Cas1f	SAMEA1410898.contig00029_4	SAMEA1410898.contig00029	5905	6861	-	4
6	MIDG3227	CRISPR_array	CRISPR_array	CRISPR001	SAMEA1410898.contig00029	6899	8368	-	4.01
6	MIDG3227	cas_type_I-F1	Cas6f	SAMEA1410898.contig00029_5	SAMEA1410898.contig00029	8511	9080	-	5
6	MIDG3227	cas_type_I-F1	Cas7f	SAMEA1410898.contig00029_6	SAMEA1410898.contig00029	9083	10078	-	6
6	MIDG3227	cas_type_I-F1	Cas5f	SAMEA1410898.contig00029_7	SAMEA1410898.contig00029	10080	11039	-	7
6	MIDG3227	cas_type_I-F1	Cas8f	SAMEA1410898.contig00029_8	SAMEA1410898.contig00029	11036	12385	-	8
6	MIDG3227	PDC-S05	PDC-S05	SAMEA1410898.contig00033_2	SAMEA1410898.contig00033	210	1205	-	2
6	MIDG3227	RM_type_I	MTase_I	SAMEA1410898.contig00033_3	SAMEA1410898.contig00033	1214	2683	-	3
6	MIDG3227	RM_type_I	REase_I	SAMEA1410898.contig00033_4	SAMEA1410898.contig00033	2767	5130	-	4
6	MIDG3227	RM_type_III	MTase_III	SAMEA1410898.contig00040_1	SAMEA1410898.contig00040	3	1955	+	1
6	MIDG3227	RM_type_III	REase_III	SAMEA1410898.contig00040_2	SAMEA1410898.contig00040	2006	4618	+	2
6	MIDG3233	PDC-S51	PDC-S51	SAMEA1410899.contig00002_91	SAMEA1410899.contig00002	92610	93707	+	91
6	MIDG3233	dXTPase	dGTPase	SAMEA1410899.contig00003_96	SAMEA1410899.contig00003	115085	116410	-	96
6	MIDG3233	PDC-M66	PDC-M66B	SAMEA1410899.contig00004_9	SAMEA1410899.contig00004	3626	4441	-	9
6	MIDG3233	PDC-M66	PDC-M66A	SAMEA1410899.contig00004_10	SAMEA1410899.contig00004	4438	5142	-	10
6	MIDG3233	HEC-06	HEC-06	SAMEA1410899.contig00004_109	SAMEA1410899.contig00004	104471	106237	-	109
6	MIDG3233	RM_type_III	MTase_III	SAMEA1410899.contig00005_1	SAMEA1410899.contig00005	3	2954	+	1
6	MIDG3233	RM_type_III	REase_III	SAMEA1410899.contig00005_2	SAMEA1410899.contig00005	3355	5823	+	2
6	MIDG3233	DMS_other	DrmD	SAMEA1410899.contig00005_4	SAMEA1410899.contig00005	6669	8300	+	4
6	MIDG3233	PDC-S01	PDC-S01	SAMEA1410899.contig00005_48	SAMEA1410899.contig00005	57206	58429	+	48
6	MIDG3233	RM_type_III	MTase_III	SAMEA1410899.contig00005_51	SAMEA1410899.contig00005	62540	64396	+	51
6	MIDG3233	RM_type_III	REase_III	SAMEA1410899.contig00005_52	SAMEA1410899.contig00005	64416	67433	+	52
6	MIDG3233	PDC-S01	PDC-S01	SAMEA1410899.contig00006_24	SAMEA1410899.contig00006	25623	26915	+	24
6	MIDG3233	Lamassu_Family	LmuA	SAMEA1410899.contig00006_25	SAMEA1410899.contig00006	27016	28104	+	25
6	MIDG3233	Lamassu_Family	LmuC	SAMEA1410899.contig00006_26	SAMEA1410899.contig00006	28101	28529	+	26
6	MIDG3233	Lamassu_Family	LmuB	SAMEA1410899.contig00006_27	SAMEA1410899.contig00006	28526	30517	+	27
6	MIDG3233	SoFic	SoFic	SAMEA1410899.contig00007_56	SAMEA1410899.contig00007	55407	56165	-	56
6	MIDG3233	PDC-S04	PDC-S04	SAMEA1410899.contig00007_56	SAMEA1410899.contig00007	55407	56165	-	56
6	MIDG3233	PD-T4-4	PD-T4-4_A	SAMEA1410899.contig00009_4	SAMEA1410899.contig00009	9632	11047	+	4
6	MIDG3233	PD-T4-4	PD-T4-4_B	SAMEA1410899.contig00009_5	SAMEA1410899.contig00009	11040	11612	+	5
6	MIDG3233	RM_type_I	REase_I	SAMEA1410899.contig00015_12	SAMEA1410899.contig00015	9177	12311	-	12
6	MIDG3233	PrrC	PrrC	SAMEA1410899.contig00015_13	SAMEA1410899.contig00015	12318	13433	-	13
6	MIDG3233	RM_type_I	Specificity_I	SAMEA1410899.contig00015_14	SAMEA1410899.contig00015	13445	14614	-	14
6	MIDG3233	AbiD	AbiD	SAMEA1410899.contig00015_15	SAMEA1410899.contig00015	14780	15691	-	15
6	MIDG3233	PDC-S05	PDC-S05	SAMEA1410899.contig00015_17	SAMEA1410899.contig00015	16033	17034	-	17
6	MIDG3233	RM_type_I	MTase_I	SAMEA1410899.contig00015_18	SAMEA1410899.contig00015	17031	18584	-	18
6	MIDG3233	PDC-S02	PDC-S02	SAMEA1410899.contig00022_10	SAMEA1410899.contig00022	8698	9666	+	10
6	MIDG3233	PDC-S07	PDC-S07	SAMEA1410899.contig00025_16	SAMEA1410899.contig00025	11438	11836	+	16
6	MIDG3233	cas_type_I-F1	Cas8f	SAMEA1410899.contig00029_10	SAMEA1410899.contig00029	6835	8184	+	10
6	MIDG3233	cas_type_I-F1	Cas5f	SAMEA1410899.contig00029_11	SAMEA1410899.contig00029	8181	9140	+	11
6	MIDG3233	cas_type_I-F1	Cas7f	SAMEA1410899.contig00029_12	SAMEA1410899.contig00029	9142	10137	+	12
6	MIDG3233	cas_type_I-F1	Cas6f	SAMEA1410899.contig00029_13	SAMEA1410899.contig00029	10140	10709	+	13
6	MIDG3233	CRISPR_array	CRISPR_array	CRISPR001	SAMEA1410899.contig00029	10852	12261	+	13.01
6	MIDG3233	cas_type_I-F1	Cas1f	SAMEA1410899.contig00029_15	SAMEA1410899.contig00029	12299	13255	+	15
6	MIDG3233	cas_type_I-F1	Cas23f	SAMEA1410899.contig00029_16	SAMEA1410899.contig00029	13252	16599	+	16
6	MIDG3233	PDC-S05	PDC-S05	SAMEA1410899.contig00033_2	SAMEA1410899.contig00033	210	1205	-	2
6	MIDG3233	RM_type_I	MTase_I	SAMEA1410899.contig00033_3	SAMEA1410899.contig00033	1214	2683	-	3
6	MIDG3233	RM_type_I	REase_I	SAMEA1410899.contig00033_4	SAMEA1410899.contig00033	2767	5130	-	4
6	MIDG3233	RM_type_III	MTase_III	SAMEA1410899.contig00041_1	SAMEA1410899.contig00041	3	1955	+	1
6	MIDG3233	RM_type_III	REase_III	SAMEA1410899.contig00041_2	SAMEA1410899.contig00041	2006	4618	+	2
6	MIDG3358	PDC-S51	PDC-S51	SAMEA1410943.contig00002_48	SAMEA1410943.contig00002	45818	46915	+	48
6	MIDG3358	HEC-06	HEC-06	SAMEA1410943.contig00003_20	SAMEA1410943.contig00003	21770	23536	+	20
6	MIDG3358	dXTPase	dGTPase	SAMEA1410943.contig00004_14	SAMEA1410943.contig00004	13009	14334	+	14
6	MIDG3358	RM_type_III	REase_III	SAMEA1410943.contig00005_1	SAMEA1410943.contig00005	58	2670	-	1
6	MIDG3358	RM_type_III	MTase_III	SAMEA1410943.contig00005_2	SAMEA1410943.contig00005	2721	4676	-	2
6	MIDG3358	SoFic	SoFic	SAMEA1410943.contig00005_50	SAMEA1410943.contig00005	65760	66518	+	50
6	MIDG3358	PDC-S04	PDC-S04	SAMEA1410943.contig00005_50	SAMEA1410943.contig00005	65760	66518	+	50
6	MIDG3358	RM_type_III	MTase_III	SAMEA1410943.contig00006_1	SAMEA1410943.contig00006	2	2959	+	1
6	MIDG3358	RM_type_III	REase_III	SAMEA1410943.contig00006_2	SAMEA1410943.contig00006	3360	5828	+	2
6	MIDG3358	DMS_other	DrmD	SAMEA1410943.contig00006_4	SAMEA1410943.contig00006	6674	8305	+	4
6	MIDG3358	PDC-S01	PDC-S01	SAMEA1410943.contig00006_48	SAMEA1410943.contig00006	57211	58434	+	48
6	MIDG3358	RM_type_III	MTase_III	SAMEA1410943.contig00006_51	SAMEA1410943.contig00006	62545	64401	+	51
6	MIDG3358	RM_type_III	REase_III	SAMEA1410943.contig00006_52	SAMEA1410943.contig00006	64421	67438	+	52
6	MIDG3358	PDC-S01	PDC-S01	SAMEA1410943.contig00007_24	SAMEA1410943.contig00007	25623	26915	+	24
6	MIDG3358	Lamassu_Family	LmuA	SAMEA1410943.contig00007_25	SAMEA1410943.contig00007	27016	28104	+	25
6	MIDG3358	Lamassu_Family	LmuC	SAMEA1410943.contig00007_26	SAMEA1410943.contig00007	28101	28529	+	26
6	MIDG3358	Lamassu_Family	LmuB	SAMEA1410943.contig00007_27	SAMEA1410943.contig00007	28526	30517	+	27
6	MIDG3358	RM_type_I	MTase_I	SAMEA1410943.contig00015_35	SAMEA1410943.contig00015	35191	36744	+	35
6	MIDG3358	PDC-S05	PDC-S05	SAMEA1410943.contig00015_36	SAMEA1410943.contig00015	36741	37742	+	36
6	MIDG3358	AbiD	AbiD	SAMEA1410943.contig00015_38	SAMEA1410943.contig00015	38084	38995	+	38
6	MIDG3358	RM_type_I	Specificity_I	SAMEA1410943.contig00015_39	SAMEA1410943.contig00015	39161	40330	+	39
6	MIDG3358	PrrC	PrrC	SAMEA1410943.contig00015_40	SAMEA1410943.contig00015	40342	41457	+	40
6	MIDG3358	RM_type_I	REase_I	SAMEA1410943.contig00015_41	SAMEA1410943.contig00015	41464	44598	+	41
6	MIDG3358	PDC-S02	PDC-S02	SAMEA1410943.contig00022_26	SAMEA1410943.contig00022	27055	28023	-	26
6	MIDG3358	PDC-S07	PDC-S07	SAMEA1410943.contig00025_16	SAMEA1410943.contig00025	11440	11838	+	16
6	MIDG3358	PD-T4-4	PD-T4-4_B	SAMEA1410943.contig00029_13	SAMEA1410943.contig00029	10214	10786	-	13
6	MIDG3358	PD-T4-4	PD-T4-4_A	SAMEA1410943.contig00029_14	SAMEA1410943.contig00029	10779	12194	-	14
6	MIDG3358	cas_type_I-F1	Cas8f	SAMEA1410943.contig00030_10	SAMEA1410943.contig00030	6835	8184	+	10
6	MIDG3358	cas_type_I-F1	Cas5f	SAMEA1410943.contig00030_11	SAMEA1410943.contig00030	8181	9140	+	11
6	MIDG3358	cas_type_I-F1	Cas7f	SAMEA1410943.contig00030_12	SAMEA1410943.contig00030	9142	10137	+	12
6	MIDG3358	cas_type_I-F1	Cas6f	SAMEA1410943.contig00030_13	SAMEA1410943.contig00030	10140	10709	+	13
6	MIDG3358	CRISPR_array	CRISPR_array	CRISPR001	SAMEA1410943.contig00030	10852	12261	+	13.01
6	MIDG3358	cas_type_I-F1	Cas1f	SAMEA1410943.contig00030_15	SAMEA1410943.contig00030	12299	13255	+	15
6	MIDG3358	cas_type_I-F1	Cas23f	SAMEA1410943.contig00030_16	SAMEA1410943.contig00030	13252	16599	+	16
6	MIDG3358	RM_type_I	REase_I	SAMEA1410943.contig00034_11	SAMEA1410943.contig00034	9337	11700	+	11
6	MIDG3358	RM_type_I	MTase_I	SAMEA1410943.contig00034_12	SAMEA1410943.contig00034	11784	13253	+	12
6	MIDG3358	PDC-S05	PDC-S05	SAMEA1410943.contig00034_13	SAMEA1410943.contig00034	13262	14257	+	13
6	MIDG3376	PDC-S01	PDC-S01	SAMEA1410894.contig00001_24	SAMEA1410894.contig00001	25623	26915	+	24
6	MIDG3376	Lamassu_Family	LmuA	SAMEA1410894.contig00001_25	SAMEA1410894.contig00001	27016	28104	+	25
6	MIDG3376	Lamassu_Family	LmuC	SAMEA1410894.contig00001_26	SAMEA1410894.contig00001	28101	28529	+	26
6	MIDG3376	Lamassu_Family	LmuB	SAMEA1410894.contig00001_27	SAMEA1410894.contig00001	28526	30517	+	27
6	MIDG3376	RM_type_III	MTase_III	SAMEA1410894.contig00001_110	SAMEA1410894.contig00001	117750	120629	+	110
6	MIDG3376	RM_type_III	REase_III	SAMEA1410894.contig00001_111	SAMEA1410894.contig00001	121030	124347	+	111
6	MIDG3376	DMS_other	DrmD	SAMEA1410894.contig00001_112	SAMEA1410894.contig00001	124344	125975	+	112
6	MIDG3376	PDC-S01	PDC-S01	SAMEA1410894.contig00001_156	SAMEA1410894.contig00001	174881	176104	+	156
6	MIDG3376	RM_type_III	MTase_III	SAMEA1410894.contig00001_159	SAMEA1410894.contig00001	180215	182071	+	159
6	MIDG3376	RM_type_III	REase_III	SAMEA1410894.contig00001_160	SAMEA1410894.contig00001	182091	185108	+	160
6	MIDG3376	HEC-06	HEC-06	SAMEA1410894.contig00003_20	SAMEA1410894.contig00003	21770	23536	+	20
6	MIDG3376	PDC-S51	PDC-S51	SAMEA1410894.contig00004_95	SAMEA1410894.contig00004	99564	100661	-	95
6	MIDG3376	dXTPase	dGTPase	SAMEA1410894.contig00005_14	SAMEA1410894.contig00005	13009	14334	+	14
6	MIDG3376	RM_type_III	REase_III	SAMEA1410894.contig00006_1	SAMEA1410894.contig00006	58	2670	-	1
6	MIDG3376	RM_type_III	MTase_III	SAMEA1410894.contig00006_2	SAMEA1410894.contig00006	2721	4568	-	2
6	MIDG3376	SoFic	SoFic	SAMEA1410894.contig00006_50	SAMEA1410894.contig00006	65770	66528	+	50
6	MIDG3376	PDC-S04	PDC-S04	SAMEA1410894.contig00006_50	SAMEA1410894.contig00006	65770	66528	+	50
6	MIDG3376	PD-T4-4	PD-T4-4_B	SAMEA1410894.contig00008_97	SAMEA1410894.contig00008	76769	77341	-	97
6	MIDG3376	PD-T4-4	PD-T4-4_A	SAMEA1410894.contig00008_98	SAMEA1410894.contig00008	77334	78749	-	98
6	MIDG3376	RM_type_I	MTase_I	SAMEA1410894.contig00015_35	SAMEA1410894.contig00015	35191	36744	+	35
6	MIDG3376	PDC-S05	PDC-S05	SAMEA1410894.contig00015_36	SAMEA1410894.contig00015	36741	37742	+	36
6	MIDG3376	AbiD	AbiD	SAMEA1410894.contig00015_38	SAMEA1410894.contig00015	38084	38995	+	38
6	MIDG3376	RM_type_I	Specificity_I	SAMEA1410894.contig00015_39	SAMEA1410894.contig00015	39161	40330	+	39
6	MIDG3376	PrrC	PrrC	SAMEA1410894.contig00015_40	SAMEA1410894.contig00015	40342	41457	+	40
6	MIDG3376	RM_type_I	REase_I	SAMEA1410894.contig00015_41	SAMEA1410894.contig00015	41464	44598	+	41
6	MIDG3376	PDC-S02	PDC-S02	SAMEA1410894.contig00020_10	SAMEA1410894.contig00020	8698	9666	+	10
6	MIDG3376	PDC-S07	PDC-S07	SAMEA1410894.contig00024_13	SAMEA1410894.contig00024	18433	18831	-	13
6	MIDG3376	cas_type_I-F1	Cas8f	SAMEA1410894.contig00027_10	SAMEA1410894.contig00027	6835	8184	+	10
6	MIDG3376	cas_type_I-F1	Cas5f	SAMEA1410894.contig00027_11	SAMEA1410894.contig00027	8181	9140	+	11
6	MIDG3376	cas_type_I-F1	Cas7f	SAMEA1410894.contig00027_12	SAMEA1410894.contig00027	9142	10137	+	12
6	MIDG3376	cas_type_I-F1	Cas6f	SAMEA1410894.contig00027_13	SAMEA1410894.contig00027	10140	10709	+	13
6	MIDG3376	CRISPR_array	CRISPR_array	CRISPR001	SAMEA1410894.contig00027	10852	12081	+	13.01
6	MIDG3376	cas_type_I-F1	Cas1f	SAMEA1410894.contig00027_15	SAMEA1410894.contig00027	12119	13075	+	15
6	MIDG3376	cas_type_I-F1	Cas23f	SAMEA1410894.contig00027_16	SAMEA1410894.contig00027	13072	16419	+	16
6	MIDG3376	RM_type_I	REase_I	SAMEA1410894.contig00031_11	SAMEA1410894.contig00031	9337	11700	+	11
6	MIDG3376	RM_type_I	MTase_I	SAMEA1410894.contig00031_12	SAMEA1410894.contig00031	11784	13253	+	12
6	MIDG3376	PDC-S05	PDC-S05	SAMEA1410894.contig00031_13	SAMEA1410894.contig00031	13262	14257	+	13
6	NCTC11407	RM_type_I	Specificity_I	UIFY01000002.1_9	UIFY01000002.1	9375	10658	+	9
6	NCTC11407	RM_type_I	Specificity_I	UIFY01000002.1_11	UIFY01000002.1	11553	13022	-	11
6	NCTC11407	PDC-S05	PDC-S05	UIFY01000002.1_12	UIFY01000002.1	13019	14014	-	12
6	NCTC11407	RM_type_I	MTase_I	UIFY01000002.1_13	UIFY01000002.1	14023	15492	-	13
6	NCTC11407	RM_type_I	REase_I	UIFY01000002.1_14	UIFY01000002.1	15576	17939	-	14
6	NCTC11407	PD-T4-4	PD-T4-4_B	UIFY01000002.1_218	UIFY01000002.1	202468	203040	-	218
6	NCTC11407	PD-T4-4	PD-T4-4_A	UIFY01000002.1_219	UIFY01000002.1	203033	204448	-	219
6	NCTC11407	PDC-S15	PDC-S15	UIFY01000002.1_607	UIFY01000002.1	604856	605743	+	607
6	NCTC11407	PDC-S20	PDC-S20	UIFY01000002.1_791	UIFY01000002.1	809168	810541	-	791
6	NCTC11407	cas_type_I-F1	Cas23f	UIFY01000002.1_841	UIFY01000002.1	861295	864642	-	841
6	NCTC11407	cas_type_I-F1	Cas1f	UIFY01000002.1_842	UIFY01000002.1	864639	865595	-	842
6	NCTC11407	CRISPR_array	CRISPR_array	CRISPR001	UIFY01000002.1	865633	866259	-	842.01
6	NCTC11407	cas_type_I-F1	Cas6f	UIFY01000002.1_843	UIFY01000002.1	866402	866971	-	843
6	NCTC11407	cas_type_I-F1	Cas7f	UIFY01000002.1_844	UIFY01000002.1	866974	867969	-	844
6	NCTC11407	cas_type_I-F1	Cas5f	UIFY01000002.1_845	UIFY01000002.1	867971	868930	-	845
6	NCTC11407	cas_type_I-F1	Cas8f	UIFY01000002.1_846	UIFY01000002.1	868927	870276	-	846
6	NCTC11407	PDC-S07	PDC-S07	UIFY01000002.1_870	UIFY01000002.1	888455	888853	+	870
6	NCTC11407	RM_type_I	MTase_I	UIFY01000002.1_921	UIFY01000002.1	949205	950755	+	921
6	NCTC11407	PDC-S05	PDC-S05	UIFY01000002.1_922	UIFY01000002.1	950752	951753	+	922
6	NCTC11407	AbiD	AbiD	UIFY01000002.1_924	UIFY01000002.1	952095	953006	+	924
6	NCTC11407	RM_type_I	Specificity_I	UIFY01000002.1_925	UIFY01000002.1	953172	954341	+	925
6	NCTC11407	PrrC	PrrC	UIFY01000002.1_926	UIFY01000002.1	954353	955468	+	926
6	NCTC11407	RM_type_I	REase_I	UIFY01000002.1_927	UIFY01000002.1	955475	958609	+	927
6	NCTC11407	dXTPase	dGTPase	UIFY01000002.1_951	UIFY01000002.1	980825	982150	+	951
6	NCTC11407	HEC-06	HEC-06	UIFY01000002.1_966	UIFY01000002.1	998614	1000374	+	966
6	NCTC11407	PDC-S23	PDC-S23	UIFY01000002.1_967	UIFY01000002.1	1000426	1001343	-	967
6	NCTC11407	RM_type_IV	mREase_IV	UIFY01000002.1_971	UIFY01000002.1	1004761	1005726	+	971
6	NCTC11407	DMS_other	DrmD	UIFY01000002.1_1385	UIFY01000002.1	1443964	1446837	-	1385
6	NCTC11407	RM_type_III	REase_III	UIFY01000002.1_1386	UIFY01000002.1	1446834	1450148	-	1386
6	NCTC11407	RM_type_III	MTase_III	UIFY01000002.1_1387	UIFY01000002.1	1450550	1453429	-	1387
6	NCTC11407	Lamassu_Family	LmuB	UIFY01000002.1_1487	UIFY01000002.1	1554418	1556409	-	1487
6	NCTC11407	Lamassu_Family	LmuC	UIFY01000002.1_1488	UIFY01000002.1	1556406	1556834	-	1488
6	NCTC11407	Lamassu_Family	LmuA	UIFY01000002.1_1489	UIFY01000002.1	1556831	1557919	-	1489
6	NCTC11407	PDC-S01	PDC-S01	UIFY01000002.1_1490	UIFY01000002.1	1558020	1559312	-	1490
6	NCTC11407	RM_type_III	REase_III	UIFY01000002.1_1514	UIFY01000002.1	1584884	1587496	-	1514
6	NCTC11407	RM_type_III	MTase_III	UIFY01000002.1_1515	UIFY01000002.1	1587635	1589482	-	1515
6	NCTC11407	SoFic	SoFic	UIFY01000002.1_1618	UIFY01000002.1	1697717	1698475	+	1618
6	NCTC11407	PDC-S04	PDC-S04	UIFY01000002.1_1618	UIFY01000002.1	1697717	1698475	+	1618
6	NCTC11407	DMS_other	Specificity_I	UIFY01000002.1_2246	UIFY01000002.1	2372459	2373703	+	2246
6	NCTC11407	DMS_other	Specificity_I	UIFY01000002.1_2248	UIFY01000002.1	2374598	2376106	-	2248
6	NCTC11407	PDC-S05	PDC-S05	UIFY01000002.1_2249	UIFY01000002.1	2376103	2377098	-	2249
6	NCTC11407	DMS_other	MTase_I	UIFY01000002.1_2250	UIFY01000002.1	2377107	2378342	-	2250
6	serovar 6 str. Femo	PDC-S20	PDC-S20	NZ_CP069796.1_166	NZ_CP069796.1	186388	187761	-	166
6	serovar 6 str. Femo	cas_type_I-F1	Cas23f	NZ_CP069796.1_216	NZ_CP069796.1	238515	241862	-	216
6	serovar 6 str. Femo	cas_type_I-F1	Cas1f	NZ_CP069796.1_217	NZ_CP069796.1	241859	242815	-	217
6	serovar 6 str. Femo	CRISPR_array	CRISPR_array	CRISPR001	NZ_CP069796.1	242853	243479	-	217.01
6	serovar 6 str. Femo	cas_type_I-F1	Cas6f	NZ_CP069796.1_218	NZ_CP069796.1	243622	244191	-	218
6	serovar 6 str. Femo	cas_type_I-F1	Cas7f	NZ_CP069796.1_219	NZ_CP069796.1	244194	245189	-	219
6	serovar 6 str. Femo	cas_type_I-F1	Cas5f	NZ_CP069796.1_220	NZ_CP069796.1	245191	246150	-	220
6	serovar 6 str. Femo	cas_type_I-F1	Cas8f	NZ_CP069796.1_221	NZ_CP069796.1	246147	247496	-	221
6	serovar 6 str. Femo	PDC-S07	PDC-S07	NZ_CP069796.1_245	NZ_CP069796.1	265675	266073	+	245
6	serovar 6 str. Femo	RM_type_I	MTase_I	NZ_CP069796.1_296	NZ_CP069796.1	326425	327975	+	296
6	serovar 6 str. Femo	PDC-S05	PDC-S05	NZ_CP069796.1_297	NZ_CP069796.1	327972	328973	+	297
6	serovar 6 str. Femo	AbiD	AbiD	NZ_CP069796.1_299	NZ_CP069796.1	329315	330226	+	299
6	serovar 6 str. Femo	RM_type_I	Specificity_I	NZ_CP069796.1_300	NZ_CP069796.1	330392	331561	+	300
6	serovar 6 str. Femo	PrrC	PrrC	NZ_CP069796.1_301	NZ_CP069796.1	331573	332688	+	301
6	serovar 6 str. Femo	RM_type_I	REase_I	NZ_CP069796.1_302	NZ_CP069796.1	332695	335829	+	302
6	serovar 6 str. Femo	dXTPase	dGTPase	NZ_CP069796.1_326	NZ_CP069796.1	358045	359370	+	326
6	serovar 6 str. Femo	HEC-06	HEC-06	NZ_CP069796.1_341	NZ_CP069796.1	375834	377594	+	341
6	serovar 6 str. Femo	PDC-S23	PDC-S23	NZ_CP069796.1_342	NZ_CP069796.1	377646	378563	-	342
6	serovar 6 str. Femo	RM_type_IV	mREase_IV	NZ_CP069796.1_346	NZ_CP069796.1	381981	382946	+	346
6	serovar 6 str. Femo	DMS_other	DrmD	NZ_CP069796.1_832	NZ_CP069796.1	867670	870543	-	832
6	serovar 6 str. Femo	RM_type_III	REase_III	NZ_CP069796.1_833	NZ_CP069796.1	870540	873854	-	833
6	serovar 6 str. Femo	RM_type_III	MTase_III	NZ_CP069796.1_834	NZ_CP069796.1	874256	877135	-	834
6	serovar 6 str. Femo	Lamassu_Family	LmuB	NZ_CP069796.1_934	NZ_CP069796.1	978124	980115	-	934
6	serovar 6 str. Femo	Lamassu_Family	LmuC	NZ_CP069796.1_935	NZ_CP069796.1	980112	980540	-	935
6	serovar 6 str. Femo	Lamassu_Family	LmuA	NZ_CP069796.1_936	NZ_CP069796.1	980537	981625	-	936
6	serovar 6 str. Femo	PDC-S01	PDC-S01	NZ_CP069796.1_937	NZ_CP069796.1	981726	983018	-	937
6	serovar 6 str. Femo	RM_type_III	REase_III	NZ_CP069796.1_961	NZ_CP069796.1	1008590	1011202	-	961
6	serovar 6 str. Femo	RM_type_III	MTase_III	NZ_CP069796.1_962	NZ_CP069796.1	1011341	1013188	-	962
6	serovar 6 str. Femo	SoFic	SoFic	NZ_CP069796.1_1065	NZ_CP069796.1	1121423	1122181	+	1065
6	serovar 6 str. Femo	PDC-S04	PDC-S04	NZ_CP069796.1_1065	NZ_CP069796.1	1121423	1122181	+	1065
6	serovar 6 str. Femo	RM_type_I	Specificity_I	NZ_CP069796.1_1692	NZ_CP069796.1	1796160	1797404	+	1692
6	serovar 6 str. Femo	RM_type_I	Specificity_I	NZ_CP069796.1_1694	NZ_CP069796.1	1798299	1799807	-	1694
6	serovar 6 str. Femo	PDC-S05	PDC-S05	NZ_CP069796.1_1695	NZ_CP069796.1	1799804	1800799	-	1695
6	serovar 6 str. Femo	RM_type_I	MTase_I	NZ_CP069796.1_1696	NZ_CP069796.1	1800808	1802277	-	1696
6	serovar 6 str. Femo	RM_type_I	REase_I	NZ_CP069796.1_1697	NZ_CP069796.1	1802361	1804724	-	1697
6	serovar 6 str. Femo	PD-T4-4	PD-T4-4_B	NZ_CP069796.1_1901	NZ_CP069796.1	1989255	1989827	-	1901
6	serovar 6 str. Femo	PD-T4-4	PD-T4-4_A	NZ_CP069796.1_1902	NZ_CP069796.1	1989820	1991235	-	1902
6	serovar 6 str. Femo	PDC-S15	PDC-S15	NZ_CP069796.1_2290	NZ_CP069796.1	2391642	2392529	+	2290
7	MIDG2249	SoFic	SoFic	SAMEA1410930.contig00001_58	SAMEA1410930.contig00001	55344	56102	-	58
7	MIDG2249	PDC-S04	PDC-S04	SAMEA1410930.contig00001_58	SAMEA1410930.contig00001	55344	56102	-	58
7	MIDG2249	PDC-S01	PDC-S01	SAMEA1410930.contig00001_128	SAMEA1410930.contig00001	142729	144015	+	128
7	MIDG2249	RM_type_III	MTase_III	SAMEA1410930.contig00001_233	SAMEA1410930.contig00001	247345	250227	+	233
7	MIDG2249	RM_type_III	REase_III	SAMEA1410930.contig00001_234	SAMEA1410930.contig00001	250630	253944	+	234
7	MIDG2249	DMS_other	DrmD	SAMEA1410930.contig00001_235	SAMEA1410930.contig00001	253941	256814	+	235
7	MIDG2249	PDC-S01	PDC-S01	SAMEA1410930.contig00001_278	SAMEA1410930.contig00001	304883	306106	+	278
7	MIDG2249	DMS_other	Specificity_I	SAMEA1410930.contig00002_40	SAMEA1410930.contig00002	38911	40077	+	40
7	MIDG2249	PrrC	PrrC	SAMEA1410930.contig00002_41	SAMEA1410930.contig00002	40083	41198	+	41
7	MIDG2249	DMS_other	REase_I	SAMEA1410930.contig00002_42	SAMEA1410930.contig00002	41205	44339	+	42
7	MIDG2249	dXTPase	dGTPase	SAMEA1410930.contig00002_66	SAMEA1410930.contig00002	66480	67805	+	66
7	MIDG2249	PDC-M66	PDC-M66B	SAMEA1410930.contig00002_203	SAMEA1410930.contig00002	217463	218278	-	203
7	MIDG2249	PDC-M66	PDC-M66A	SAMEA1410930.contig00002_204	SAMEA1410930.contig00002	218275	218979	-	204
7	MIDG2249	PDC-S20	PDC-S20	SAMEA1410930.contig00006_60	SAMEA1410930.contig00006	61688	63061	-	60
7	MIDG2249	cas_type_I-F1	Cas23f	SAMEA1410930.contig00013_3	SAMEA1410930.contig00013	2570	5917	-	3
7	MIDG2249	cas_type_I-F1	Cas1f	SAMEA1410930.contig00013_4	SAMEA1410930.contig00013	5914	6870	-	4
7	MIDG2249	CRISPR_array	CRISPR_array	CRISPR001	SAMEA1410930.contig00013	6908	8494	-	4.01
7	MIDG2249	cas_type_I-F1	Cas6f	SAMEA1410930.contig00013_5	SAMEA1410930.contig00013	8637	9206	-	5
7	MIDG2249	cas_type_I-F1	Cas7f	SAMEA1410930.contig00013_6	SAMEA1410930.contig00013	9209	10204	-	6
7	MIDG2249	cas_type_I-F1	Cas5f	SAMEA1410930.contig00013_7	SAMEA1410930.contig00013	10206	11165	-	7
7	MIDG2249	cas_type_I-F1	Cas8f	SAMEA1410930.contig00013_8	SAMEA1410930.contig00013	11162	12511	-	8
7	MIDG2249	PDC-S07	PDC-S07	SAMEA1410930.contig00013_32	SAMEA1410930.contig00013	30689	31087	+	32
7	MIDG2249	RM_type_I	REase_I	SAMEA1410930.contig00014_11	SAMEA1410930.contig00014	9355	11718	+	11
7	MIDG2249	RM_type_I	MTase_I	SAMEA1410930.contig00014_12	SAMEA1410930.contig00014	11802	13271	+	12
7	MIDG2249	PDC-S05	PDC-S05	SAMEA1410930.contig00014_13	SAMEA1410930.contig00014	13280	14275	+	13
7	MIDG2249	RM_type_I	Specificity_I	SAMEA1410930.contig00014_14	SAMEA1410930.contig00014	14272	15798	+	14
7	MIDG2249	RM_type_I	Specificity_I	SAMEA1410930.contig00014_16	SAMEA1410930.contig00014	16693	17943	-	16
7	MIDG2249	PDC-S02	PDC-S02	SAMEA1410930.contig00018_25	SAMEA1410930.contig00018	24735	25655	-	25
7	MIDG2249	PDC-S51	PDC-S51	SAMEA1410930.contig00023_26	SAMEA1410930.contig00023	24953	26050	+	26
7	MIDG2250	DMS_other	Specificity_I	SAMEA1410967.contig00001_40	SAMEA1410967.contig00001	38911	40077	+	40
7	MIDG2250	PrrC	PrrC	SAMEA1410967.contig00001_41	SAMEA1410967.contig00001	40083	41198	+	41
7	MIDG2250	DMS_other	REase_I	SAMEA1410967.contig00001_42	SAMEA1410967.contig00001	41205	44339	+	42
7	MIDG2250	dXTPase	dGTPase	SAMEA1410967.contig00001_66	SAMEA1410967.contig00001	66480	67805	+	66
7	MIDG2250	PDC-M66	PDC-M66B	SAMEA1410967.contig00001_203	SAMEA1410967.contig00001	217463	218278	-	203
7	MIDG2250	PDC-M66	PDC-M66A	SAMEA1410967.contig00001_204	SAMEA1410967.contig00001	218275	218979	-	204
7	MIDG2250	SoFic	SoFic	SAMEA1410967.contig00002_58	SAMEA1410967.contig00002	55344	56102	-	58
7	MIDG2250	PDC-S04	PDC-S04	SAMEA1410967.contig00002_58	SAMEA1410967.contig00002	55344	56102	-	58
7	MIDG2250	PDC-S01	PDC-S01	SAMEA1410967.contig00002_128	SAMEA1410967.contig00002	142729	144015	+	128
7	MIDG2250	RM_type_III	MTase_III	SAMEA1410967.contig00006_1	SAMEA1410967.contig00006	3	2957	+	1
7	MIDG2250	RM_type_III	REase_III	SAMEA1410967.contig00006_2	SAMEA1410967.contig00006	3360	6674	+	2
7	MIDG2250	DMS_other	DrmD	SAMEA1410967.contig00006_3	SAMEA1410967.contig00006	6671	9544	+	3
7	MIDG2250	PDC-S01	PDC-S01	SAMEA1410967.contig00006_46	SAMEA1410967.contig00006	57613	58836	+	46
7	MIDG2250	PDC-S20	PDC-S20	SAMEA1410967.contig00007_46	SAMEA1410967.contig00007	46887	48260	+	46
7	MIDG2250	RM_type_I	REase_I	SAMEA1410967.contig00014_11	SAMEA1410967.contig00014	9355	11718	+	11
7	MIDG2250	RM_type_I	MTase_I	SAMEA1410967.contig00014_12	SAMEA1410967.contig00014	11802	13271	+	12
7	MIDG2250	PDC-S05	PDC-S05	SAMEA1410967.contig00014_13	SAMEA1410967.contig00014	13280	14275	+	13
7	MIDG2250	RM_type_I	Specificity_I	SAMEA1410967.contig00014_14	SAMEA1410967.contig00014	14272	15798	+	14
7	MIDG2250	RM_type_I	Specificity_I	SAMEA1410967.contig00014_16	SAMEA1410967.contig00014	16693	17943	-	16
7	MIDG2250	PDC-S07	PDC-S07	SAMEA1410967.contig00016_14	SAMEA1410967.contig00016	18489	18887	-	14
7	MIDG2250	cas_type_I-F1	Cas8f	SAMEA1410967.contig00016_38	SAMEA1410967.contig00016	37065	38414	+	38
7	MIDG2250	cas_type_I-F1	Cas5f	SAMEA1410967.contig00016_39	SAMEA1410967.contig00016	38411	39370	+	39
7	MIDG2250	cas_type_I-F1	Cas7f	SAMEA1410967.contig00016_40	SAMEA1410967.contig00016	39372	40367	+	40
7	MIDG2250	cas_type_I-F1	Cas6f	SAMEA1410967.contig00016_41	SAMEA1410967.contig00016	40370	40939	+	41
7	MIDG2250	CRISPR_array	CRISPR_array	CRISPR001	SAMEA1410967.contig00016	41082	41709	+	41.01
7	MIDG2250	PDC-S02	PDC-S02	SAMEA1410967.contig00019_25	SAMEA1410967.contig00019	24735	25655	-	25
7	MIDG2250	PDC-S51	PDC-S51	SAMEA1410967.contig00024_26	SAMEA1410967.contig00024	24914	26011	+	26
7	MIDG2250	CRISPR_array	CRISPR_array	CRISPR002	SAMEA1410967.contig00031	28	894	+	0.01
7	MIDG2250	cas_type_other	Cas1f	SAMEA1410967.contig00031_1	SAMEA1410967.contig00031	932	1888	+	1
7	MIDG2250	cas_type_other	Cas23f	SAMEA1410967.contig00031_2	SAMEA1410967.contig00031	1885	5232	+	2
7	MIDG2356	SoFic	SoFic	SAMEA1410961.contig00001_58	SAMEA1410961.contig00001	55344	56102	-	58
7	MIDG2356	PDC-S04	PDC-S04	SAMEA1410961.contig00001_58	SAMEA1410961.contig00001	55344	56102	-	58
7	MIDG2356	PDC-S01	PDC-S01	SAMEA1410961.contig00001_128	SAMEA1410961.contig00001	142740	144026	+	128
7	MIDG2356	RM_type_III	MTase_III	SAMEA1410961.contig00001_252	SAMEA1410961.contig00001	267424	270306	+	252
7	MIDG2356	RM_type_III	REase_III	SAMEA1410961.contig00001_253	SAMEA1410961.contig00001	270709	274023	+	253
7	MIDG2356	DMS_other	DrmD	SAMEA1410961.contig00001_254	SAMEA1410961.contig00001	274020	276893	+	254
7	MIDG2356	PDC-S01	PDC-S01	SAMEA1410961.contig00001_297	SAMEA1410961.contig00001	324962	326185	+	297
7	MIDG2356	DMS_other	Specificity_I	SAMEA1410961.contig00002_40	SAMEA1410961.contig00002	38959	40113	+	40
7	MIDG2356	PrrC	PrrC	SAMEA1410961.contig00002_41	SAMEA1410961.contig00002	40119	41234	+	41
7	MIDG2356	DMS_other	REase_I	SAMEA1410961.contig00002_42	SAMEA1410961.contig00002	41241	44375	+	42
7	MIDG2356	dXTPase	dGTPase	SAMEA1410961.contig00002_66	SAMEA1410961.contig00002	66516	67841	+	66
7	MIDG2356	PDC-S20	PDC-S20	SAMEA1410961.contig00006_60	SAMEA1410961.contig00006	61688	63061	-	60
7	MIDG2356	cas_type_other	Cas23f	SAMEA1410961.contig00010_3	SAMEA1410961.contig00010	2570	5917	-	3
7	MIDG2356	cas_type_other	Cas1f	SAMEA1410961.contig00010_4	SAMEA1410961.contig00010	5914	6342	-	4
7	MIDG2356	CRISPR_array	CRISPR_array	CRISPR001	SAMEA1410961.contig00010	34216	34903	-	45.01
7	MIDG2356	cas_type_I-F1	Cas6f	SAMEA1410961.contig00010_46	SAMEA1410961.contig00010	35046	35615	-	46
7	MIDG2356	cas_type_I-F1	Cas7f	SAMEA1410961.contig00010_47	SAMEA1410961.contig00010	35618	36613	-	47
7	MIDG2356	cas_type_I-F1	Cas5f	SAMEA1410961.contig00010_48	SAMEA1410961.contig00010	36615	37574	-	48
7	MIDG2356	cas_type_I-F1	Cas8f	SAMEA1410961.contig00010_49	SAMEA1410961.contig00010	37571	38920	-	49
7	MIDG2356	PDC-S07	PDC-S07	SAMEA1410961.contig00010_73	SAMEA1410961.contig00010	57098	57496	+	73
7	MIDG2356	RM_type_I	Specificity_I	SAMEA1410961.contig00015_26	SAMEA1410961.contig00015	29419	30663	+	26
7	MIDG2356	RM_type_I	Specificity_I	SAMEA1410961.contig00015_28	SAMEA1410961.contig00015	31558	33090	-	28
7	MIDG2356	PDC-S05	PDC-S05	SAMEA1410961.contig00015_29	SAMEA1410961.contig00015	33087	34082	-	29
7	MIDG2356	RM_type_I	MTase_I	SAMEA1410961.contig00015_30	SAMEA1410961.contig00015	34091	35560	-	30
7	MIDG2356	RM_type_I	REase_I	SAMEA1410961.contig00015_31	SAMEA1410961.contig00015	35644	38007	-	31
7	MIDG2356	PDC-S02	PDC-S02	SAMEA1410961.contig00019_24	SAMEA1410961.contig00019	24740	25660	-	24
7	MIDG2356	PDC-S51	PDC-S51	SAMEA1410961.contig00024_26	SAMEA1410961.contig00024	24924	26021	+	26
7	MIDG2465	PDC-S01	PDC-S01	SAMEA1410921.contig00001_105	SAMEA1410921.contig00001	103316	104602	-	105
7	MIDG2465	SoFic	SoFic	SAMEA1410921.contig00001_175	SAMEA1410921.contig00001	191229	191987	+	175
7	MIDG2465	PDC-S04	PDC-S04	SAMEA1410921.contig00001_175	SAMEA1410921.contig00001	191229	191987	+	175
7	MIDG2465	DMS_other	Specificity_I	SAMEA1410921.contig00002_40	SAMEA1410921.contig00002	38911	40077	+	40
7	MIDG2465	PrrC	PrrC	SAMEA1410921.contig00002_41	SAMEA1410921.contig00002	40083	41198	+	41
7	MIDG2465	DMS_other	REase_I	SAMEA1410921.contig00002_42	SAMEA1410921.contig00002	41205	44339	+	42
7	MIDG2465	dXTPase	dGTPase	SAMEA1410921.contig00002_66	SAMEA1410921.contig00002	66468	67793	+	66
7	MIDG2465	PDC-S01	PDC-S01	SAMEA1410921.contig00006_45	SAMEA1410921.contig00006	51742	52965	-	45
7	MIDG2465	DMS_other	DrmD	SAMEA1410921.contig00006_88	SAMEA1410921.contig00006	101034	103907	-	88
7	MIDG2465	RM_type_III	REase_III	SAMEA1410921.contig00006_89	SAMEA1410921.contig00006	103904	107218	-	89
7	MIDG2465	RM_type_III	MTase_III	SAMEA1410921.contig00006_90	SAMEA1410921.contig00006	107621	110581	-	90
7	MIDG2465	PDC-S20	PDC-S20	SAMEA1410921.contig00007_60	SAMEA1410921.contig00007	61688	63061	-	60
7	MIDG2465	PDC-M66	PDC-M66B	SAMEA1410921.contig00014_10	SAMEA1410921.contig00014	4560	5375	-	10
7	MIDG2465	PDC-M66	PDC-M66A	SAMEA1410921.contig00014_11	SAMEA1410921.contig00014	5372	6076	-	11
7	MIDG2465	cas_type_I-F1	Cas23f	SAMEA1410921.contig00015_3	SAMEA1410921.contig00015	2561	5908	-	3
7	MIDG2465	cas_type_I-F1	Cas1f	SAMEA1410921.contig00015_4	SAMEA1410921.contig00015	5905	6861	-	4
7	MIDG2465	CRISPR_array	CRISPR_array	CRISPR001	SAMEA1410921.contig00015	6899	8245	-	4.01
7	MIDG2465	cas_type_I-F1	Cas6f	SAMEA1410921.contig00015_5	SAMEA1410921.contig00015	8388	8957	-	5
7	MIDG2465	cas_type_I-F1	Cas7f	SAMEA1410921.contig00015_6	SAMEA1410921.contig00015	8960	9955	-	6
7	MIDG2465	cas_type_I-F1	Cas5f	SAMEA1410921.contig00015_7	SAMEA1410921.contig00015	9957	10916	-	7
7	MIDG2465	cas_type_I-F1	Cas8f	SAMEA1410921.contig00015_8	SAMEA1410921.contig00015	10913	12262	-	8
7	MIDG2465	PDC-S07	PDC-S07	SAMEA1410921.contig00015_32	SAMEA1410921.contig00015	30440	30838	+	32
7	MIDG2465	RM_type_I	Specificity_I	SAMEA1410921.contig00016_26	SAMEA1410921.contig00016	29419	30669	+	26
7	MIDG2465	RM_type_I	Specificity_I	SAMEA1410921.contig00016_28	SAMEA1410921.contig00016	31564	33090	-	28
7	MIDG2465	PDC-S05	PDC-S05	SAMEA1410921.contig00016_29	SAMEA1410921.contig00016	33087	34082	-	29
7	MIDG2465	RM_type_I	MTase_I	SAMEA1410921.contig00016_30	SAMEA1410921.contig00016	34091	35560	-	30
7	MIDG2465	RM_type_I	REase_I	SAMEA1410921.contig00016_31	SAMEA1410921.contig00016	35644	38007	-	31
7	MIDG2465	PDC-S02	PDC-S02	SAMEA1410921.contig00020_10	SAMEA1410921.contig00020	8794	9714	+	10
7	MIDG2465	PDC-S51	PDC-S51	SAMEA1410921.contig00024_26	SAMEA1410921.contig00024	24899	25996	+	26
7	MIDG2537	dXTPase	dGTPase	SAMEA1410876.contig00001_130	SAMEA1410876.contig00001	144458	145783	-	130
7	MIDG2537	DMS_other	REase_I	SAMEA1410876.contig00001_154	SAMEA1410876.contig00001	167915	171049	-	154
7	MIDG2537	PrrC	PrrC	SAMEA1410876.contig00001_155	SAMEA1410876.contig00001	171056	172171	-	155
7	MIDG2537	DMS_other	Specificity_I	SAMEA1410876.contig00001_156	SAMEA1410876.contig00001	172177	173331	-	156
7	MIDG2537	SoFic	SoFic	SAMEA1410876.contig00003_5	SAMEA1410876.contig00003	1647	2405	-	5
7	MIDG2537	PDC-S04	PDC-S04	SAMEA1410876.contig00003_5	SAMEA1410876.contig00003	1647	2405	-	5
7	MIDG2537	PDC-S01	PDC-S01	SAMEA1410876.contig00003_76	SAMEA1410876.contig00003	89024	90325	+	76
7	MIDG2537	PDC-S32	PDC-S32	SAMEA1410876.contig00003_77	SAMEA1410876.contig00003	90336	91064	+	77
7	MIDG2537	RM_type_II	MTase_II	SAMEA1410876.contig00005_105	SAMEA1410876.contig00005	110223	111230	+	105
7	MIDG2537	VSPR	MTase_II	SAMEA1410876.contig00005_105	SAMEA1410876.contig00005	110223	111230	+	105
7	MIDG2537	RM_type_II	REase_II	SAMEA1410876.contig00005_106	SAMEA1410876.contig00005	111263	112348	+	106
7	MIDG2537	VSPR	Vsr	SAMEA1410876.contig00005_107	SAMEA1410876.contig00005	112348	112779	+	107
7	MIDG2537	PDC-S20	PDC-S20	SAMEA1410876.contig00006_46	SAMEA1410876.contig00006	46893	48266	+	46
7	MIDG2537	PDC-S01	PDC-S01	SAMEA1410876.contig00012_12	SAMEA1410876.contig00012	12167	13390	+	12
7	MIDG2537	PDC-S07	PDC-S07	SAMEA1410876.contig00016_14	SAMEA1410876.contig00016	18506	18904	-	14
7	MIDG2537	cas_type_I-F1	Cas8f	SAMEA1410876.contig00016_38	SAMEA1410876.contig00016	37082	38431	+	38
7	MIDG2537	cas_type_I-F1	Cas5f	SAMEA1410876.contig00016_39	SAMEA1410876.contig00016	38428	39387	+	39
7	MIDG2537	cas_type_I-F1	Cas7f	SAMEA1410876.contig00016_40	SAMEA1410876.contig00016	39389	40384	+	40
7	MIDG2537	cas_type_I-F1	Cas6f	SAMEA1410876.contig00016_41	SAMEA1410876.contig00016	40387	40956	+	41
7	MIDG2537	CRISPR_array	CRISPR_array	CRISPR001	SAMEA1410876.contig00016	41099	42385	+	41.01
7	MIDG2537	cas_type_I-F1	Cas1f	SAMEA1410876.contig00016_42	SAMEA1410876.contig00016	42423	43379	+	42
7	MIDG2537	cas_type_I-F1	Cas23f	SAMEA1410876.contig00016_43	SAMEA1410876.contig00016	43376	46723	+	43
7	MIDG2537	RM_type_I	REase_I	SAMEA1410876.contig00017_11	SAMEA1410876.contig00017	9355	11718	+	11
7	MIDG2537	RM_type_I	MTase_I	SAMEA1410876.contig00017_12	SAMEA1410876.contig00017	11802	13271	+	12
7	MIDG2537	PDC-S05	PDC-S05	SAMEA1410876.contig00017_13	SAMEA1410876.contig00017	13280	14275	+	13
7	MIDG2537	RM_type_I	Specificity_I	SAMEA1410876.contig00017_14	SAMEA1410876.contig00017	14272	15798	+	14
7	MIDG2537	RM_type_I	Specificity_I	SAMEA1410876.contig00017_16	SAMEA1410876.contig00017	16693	17943	-	16
7	MIDG2537	RM_type_III	MTase_III	SAMEA1410876.contig00019_1	SAMEA1410876.contig00019	2	2959	+	1
7	MIDG2537	RM_type_III	REase_III	SAMEA1410876.contig00019_2	SAMEA1410876.contig00019	3362	6676	+	2
7	MIDG2537	DMS_other	DrmD	SAMEA1410876.contig00019_3	SAMEA1410876.contig00019	6673	9546	+	3
7	MIDG2537	PDC-M66	PDC-M66A	SAMEA1410876.contig00020_37	SAMEA1410876.contig00020	31600	32304	+	37
7	MIDG2537	PDC-M66	PDC-M66B	SAMEA1410876.contig00020_38	SAMEA1410876.contig00020	32301	33116	+	38
7	MIDG2537	PDC-S02	PDC-S02	SAMEA1410876.contig00022_10	SAMEA1410876.contig00022	8794	9714	+	10
7	MIDG2537	PDC-S51	PDC-S51	SAMEA1410876.contig00027_26	SAMEA1410876.contig00027	24876	25973	+	26
7	MIDG2615	PDC-S01	PDC-S01	SAMEA1410917.contig00001_45	SAMEA1410917.contig00001	51743	52966	-	45
7	MIDG2615	DMS_other	DrmD	SAMEA1410917.contig00001_88	SAMEA1410917.contig00001	101034	103907	-	88
7	MIDG2615	RM_type_III	REase_III	SAMEA1410917.contig00001_89	SAMEA1410917.contig00001	103904	107218	-	89
7	MIDG2615	RM_type_III	MTase_III	SAMEA1410917.contig00001_90	SAMEA1410917.contig00001	107621	110503	-	90
7	MIDG2615	PDC-S01	PDC-S01	SAMEA1410917.contig00001_194	SAMEA1410917.contig00001	213823	215109	-	194
7	MIDG2615	SoFic	SoFic	SAMEA1410917.contig00001_264	SAMEA1410917.contig00001	301736	302494	+	264
7	MIDG2615	PDC-S04	PDC-S04	SAMEA1410917.contig00001_264	SAMEA1410917.contig00001	301736	302494	+	264
7	MIDG2615	PDC-M66	PDC-M66A	SAMEA1410917.contig00002_50	SAMEA1410917.contig00002	47536	48240	+	50
7	MIDG2615	PDC-M66	PDC-M66B	SAMEA1410917.contig00002_51	SAMEA1410917.contig00002	48237	49052	+	51
7	MIDG2615	dXTPase	dGTPase	SAMEA1410917.contig00002_188	SAMEA1410917.contig00002	198599	199924	-	188
7	MIDG2615	DMS_other	REase_I	SAMEA1410917.contig00002_212	SAMEA1410917.contig00002	222065	225199	-	212
7	MIDG2615	PrrC	PrrC	SAMEA1410917.contig00002_213	SAMEA1410917.contig00002	225206	226321	-	213
7	MIDG2615	DMS_other	Specificity_I	SAMEA1410917.contig00002_214	SAMEA1410917.contig00002	226327	227493	-	214
7	MIDG2615	PDC-S51	PDC-S51	SAMEA1410917.contig00006_4	SAMEA1410917.contig00006	1917	3014	-	4
7	MIDG2615	PDC-S20	PDC-S20	SAMEA1410917.contig00007_60	SAMEA1410917.contig00007	61688	63061	-	60
7	MIDG2615	RM_type_I	REase_I	SAMEA1410917.contig00013_11	SAMEA1410917.contig00013	9355	11718	+	11
7	MIDG2615	RM_type_I	MTase_I	SAMEA1410917.contig00013_12	SAMEA1410917.contig00013	11802	13271	+	12
7	MIDG2615	PDC-S05	PDC-S05	SAMEA1410917.contig00013_13	SAMEA1410917.contig00013	13280	14275	+	13
7	MIDG2615	RM_type_I	Specificity_I	SAMEA1410917.contig00013_14	SAMEA1410917.contig00013	14272	15798	+	14
7	MIDG2615	RM_type_I	Specificity_I	SAMEA1410917.contig00013_16	SAMEA1410917.contig00013	16693	17943	-	16
7	MIDG2615	PDC-S07	PDC-S07	SAMEA1410917.contig00015_14	SAMEA1410917.contig00015	18489	18887	-	14
7	MIDG2615	cas_type_I-F1	Cas8f	SAMEA1410917.contig00015_38	SAMEA1410917.contig00015	37065	38414	+	38
7	MIDG2615	cas_type_I-F1	Cas5f	SAMEA1410917.contig00015_39	SAMEA1410917.contig00015	38411	39370	+	39
7	MIDG2615	cas_type_I-F1	Cas7f	SAMEA1410917.contig00015_40	SAMEA1410917.contig00015	39372	40367	+	40
7	MIDG2615	cas_type_I-F1	Cas6f	SAMEA1410917.contig00015_41	SAMEA1410917.contig00015	40370	40939	+	41
7	MIDG2615	CRISPR_array	CRISPR_array	CRISPR001	SAMEA1410917.contig00015	41082	41529	+	41.01
7	MIDG2615	PDC-S02	PDC-S02	SAMEA1410917.contig00018_24	SAMEA1410917.contig00018	24740	25660	-	24
7	MIDG2615	CRISPR_array	CRISPR_array	CRISPR002	SAMEA1410917.contig00027	27	953	+	0.01
7	MIDG2615	cas_type_other	Cas1f	SAMEA1410917.contig00027_1	SAMEA1410917.contig00027	991	1947	+	1
7	MIDG2615	cas_type_other	Cas23f	SAMEA1410917.contig00027_2	SAMEA1410917.contig00027	1944	5291	+	2
7	MIDG3394	SoFic	SoFic	SAMEA1561910.contig00001_58	SAMEA1561910.contig00001	55356	56114	-	58
7	MIDG3394	PDC-S04	PDC-S04	SAMEA1561910.contig00001_58	SAMEA1561910.contig00001	55356	56114	-	58
7	MIDG3394	PDC-S01	PDC-S01	SAMEA1561910.contig00001_128	SAMEA1561910.contig00001	142745	144031	+	128
7	MIDG3394	dXTPase	dGTPase	SAMEA1561910.contig00002_120	SAMEA1561910.contig00002	139105	140430	-	120
7	MIDG3394	DMS_other	REase_I	SAMEA1561910.contig00002_144	SAMEA1561910.contig00002	162571	165705	-	144
7	MIDG3394	PrrC	PrrC	SAMEA1561910.contig00002_145	SAMEA1561910.contig00002	165712	166827	-	145
7	MIDG3394	DMS_other	Specificity_I	SAMEA1561910.contig00002_146	SAMEA1561910.contig00002	166833	167987	-	146
7	MIDG3394	PDC-S51	PDC-S51	SAMEA1561910.contig00006_4	SAMEA1561910.contig00006	2037	3134	-	4
7	MIDG3394	PDC-S20	PDC-S20	SAMEA1561910.contig00007_47	SAMEA1561910.contig00007	47674	49047	+	47
7	MIDG3394	RM_type_III	MTase_III	SAMEA1561910.contig00008_1	SAMEA1561910.contig00008	3	2969	+	1
7	MIDG3394	RM_type_III	REase_III	SAMEA1561910.contig00008_2	SAMEA1561910.contig00008	3372	6686	+	2
7	MIDG3394	DMS_other	DrmD	SAMEA1561910.contig00008_3	SAMEA1561910.contig00008	6683	9556	+	3
7	MIDG3394	PDC-S01	PDC-S01	SAMEA1561910.contig00008_46	SAMEA1561910.contig00008	57625	58848	+	46
7	MIDG3394	cas_type_I-F1	Cas23f	SAMEA1561910.contig00014_3	SAMEA1561910.contig00014	2582	5929	-	3
7	MIDG3394	cas_type_I-F1	Cas1f	SAMEA1561910.contig00014_4	SAMEA1561910.contig00014	5926	6882	-	4
7	MIDG3394	CRISPR_array	CRISPR_array	CRISPR001	SAMEA1561910.contig00014	6920	8506	-	4.01
7	MIDG3394	cas_type_I-F1	Cas6f	SAMEA1561910.contig00014_5	SAMEA1561910.contig00014	8649	9218	-	5
7	MIDG3394	cas_type_I-F1	Cas7f	SAMEA1561910.contig00014_6	SAMEA1561910.contig00014	9221	10216	-	6
7	MIDG3394	cas_type_I-F1	Cas5f	SAMEA1561910.contig00014_7	SAMEA1561910.contig00014	10218	11177	-	7
7	MIDG3394	cas_type_I-F1	Cas8f	SAMEA1561910.contig00014_8	SAMEA1561910.contig00014	11174	12523	-	8
7	MIDG3394	PDC-S07	PDC-S07	SAMEA1561910.contig00014_32	SAMEA1561910.contig00014	30701	31099	+	32
7	MIDG3394	RM_type_I	REase_I	SAMEA1561910.contig00015_10	SAMEA1561910.contig00015	9349	11712	+	10
7	MIDG3394	RM_type_I	MTase_I	SAMEA1561910.contig00015_11	SAMEA1561910.contig00015	11796	13265	+	11
7	MIDG3394	PDC-S05	PDC-S05	SAMEA1561910.contig00015_12	SAMEA1561910.contig00015	13274	14269	+	12
7	MIDG3394	RM_type_I	Specificity_I	SAMEA1561910.contig00015_13	SAMEA1561910.contig00015	14266	15792	+	13
7	MIDG3394	RM_type_I	Specificity_I	SAMEA1561910.contig00015_15	SAMEA1561910.contig00015	16687	17937	-	15
7	MIDG3394	PDC-M66	PDC-M66A	SAMEA1561910.contig00016_41	SAMEA1561910.contig00016	34411	35115	+	41
7	MIDG3394	PDC-M66	PDC-M66B	SAMEA1561910.contig00016_42	SAMEA1561910.contig00016	35112	35927	+	42
7	MIDG3394	PDC-S02	PDC-S02	SAMEA1561910.contig00019_24	SAMEA1561910.contig00019	24752	25672	-	24
7	MIDG3397	SoFic	SoFic	SAMEA1561930.contig00001_56	SAMEA1561930.contig00001	55387	56145	-	56
7	MIDG3397	PDC-S04	PDC-S04	SAMEA1561930.contig00001_56	SAMEA1561930.contig00001	55387	56145	-	56
7	MIDG3397	PDC-S01	PDC-S01	SAMEA1561930.contig00001_128	SAMEA1561930.contig00001	145617	146903	+	128
7	MIDG3397	RM_type_III	MTase_III	SAMEA1561930.contig00001_216	SAMEA1561930.contig00001	239354	242326	+	216
7	MIDG3397	RM_type_III	REase_III	SAMEA1561930.contig00001_218	SAMEA1561930.contig00001	242728	246045	+	218
7	MIDG3397	DMS_other	DrmD	SAMEA1561930.contig00001_219	SAMEA1561930.contig00001	246042	248915	+	219
7	MIDG3397	PDC-S01	PDC-S01	SAMEA1561930.contig00001_262	SAMEA1561930.contig00001	296987	298210	+	262
7	MIDG3397	RM_type_I	MTase_I	SAMEA1561930.contig00002_34	SAMEA1561930.contig00002	34740	36290	+	34
7	MIDG3397	PDC-S05	PDC-S05	SAMEA1561930.contig00002_35	SAMEA1561930.contig00002	36287	37288	+	35
7	MIDG3397	AbiD	AbiD	SAMEA1561930.contig00002_36	SAMEA1561930.contig00002	37630	38541	+	36
7	MIDG3397	RM_type_I	Specificity_I	SAMEA1561930.contig00002_37	SAMEA1561930.contig00002	38709	39935	+	37
7	MIDG3397	PrrC	PrrC	SAMEA1561930.contig00002_38	SAMEA1561930.contig00002	39945	41261	+	38
7	MIDG3397	RM_type_I	REase_I	SAMEA1561930.contig00002_39	SAMEA1561930.contig00002	41434	44562	+	39
7	MIDG3397	dXTPase	dGTPase	SAMEA1561930.contig00002_63	SAMEA1561930.contig00002	66684	68009	+	63
7	MIDG3397	thoeris_type_I	ThsB1	SAMEA1561930.contig00003_3	SAMEA1561930.contig00003	1801	2445	-	3
7	MIDG3397	thoeris_type_I	ThsB1	SAMEA1561930.contig00003_4	SAMEA1561930.contig00003	2459	2956	-	4
7	MIDG3397	thoeris_type_I	ThsA1	SAMEA1561930.contig00003_5	SAMEA1561930.contig00003	2959	3429	-	5
7	MIDG3397	thoeris_type_I	ThsA1	SAMEA1561930.contig00003_6	SAMEA1561930.contig00003	3436	4359	-	6
7	MIDG3397	PDC-S01	PDC-S01	SAMEA1561930.contig00003_7	SAMEA1561930.contig00003	4456	5664	-	7
7	MIDG3397	PDC-S02	PDC-S02	SAMEA1561930.contig00004_86	SAMEA1561930.contig00004	90258	91211	-	86
7	MIDG3397	PDC-S07	PDC-S07	SAMEA1561930.contig00017_15	SAMEA1561930.contig00017	18506	18904	-	15
7	MIDG3397	cas_type_I-F1	Cas8f	SAMEA1561930.contig00017_39	SAMEA1561930.contig00017	37085	38434	+	39
7	MIDG3397	cas_type_I-F1	Cas5f	SAMEA1561930.contig00017_40	SAMEA1561930.contig00017	38431	39390	+	40
7	MIDG3397	cas_type_I-F1	Cas7f	SAMEA1561930.contig00017_41	SAMEA1561930.contig00017	39392	40387	+	41
7	MIDG3397	cas_type_I-F1	Cas6f	SAMEA1561930.contig00017_42	SAMEA1561930.contig00017	40390	40959	+	42
7	MIDG3397	CRISPR_array	CRISPR_array	CRISPR001	SAMEA1561930.contig00017	41101	42207	+	42.01
7	MIDG3397	cas_type_I-F1	Cas1f	SAMEA1561930.contig00017_43	SAMEA1561930.contig00017	42245	43201	+	43
7	MIDG3397	cas_type_I-F1	Cas23f	SAMEA1561930.contig00017_44	SAMEA1561930.contig00017	43198	46545	+	44
7	MIDG3397	RM_type_I	REase_I	SAMEA1561930.contig00029_11	SAMEA1561930.contig00029	9367	11730	+	11
7	MIDG3397	RM_type_I	MTase_I	SAMEA1561930.contig00029_12	SAMEA1561930.contig00029	11814	13283	+	12
7	MIDG3397	PDC-S05	PDC-S05	SAMEA1561930.contig00029_13	SAMEA1561930.contig00029	13292	14287	+	13
7	MIDG3397	PDC-S12	PDC-S12	SAMEA1561930.contig00030_4	SAMEA1561930.contig00030	4685	5263	-	4
7	MIDG3448	PDC-S01	PDC-S01	SAMEA1561887.contig00001_45	SAMEA1561887.contig00001	51755	52978	-	45
7	MIDG3448	DMS_other	DrmD	SAMEA1561887.contig00001_89	SAMEA1561887.contig00001	101047	103920	-	89
7	MIDG3448	RM_type_III	REase_III	SAMEA1561887.contig00001_90	SAMEA1561887.contig00001	103917	107231	-	90
7	MIDG3448	RM_type_III	MTase_III	SAMEA1561887.contig00001_91	SAMEA1561887.contig00001	107634	110606	-	91
7	MIDG3448	PDC-S01	PDC-S01	SAMEA1561887.contig00001_215	SAMEA1561887.contig00001	233363	234649	-	215
7	MIDG3448	SoFic	SoFic	SAMEA1561887.contig00001_285	SAMEA1561887.contig00001	321276	322034	+	285
7	MIDG3448	PDC-S04	PDC-S04	SAMEA1561887.contig00001_285	SAMEA1561887.contig00001	321276	322034	+	285
7	MIDG3448	dXTPase	dGTPase	SAMEA1561887.contig00002_130	SAMEA1561887.contig00002	144610	145935	-	130
7	MIDG3448	DMS_other	REase_I	SAMEA1561887.contig00002_154	SAMEA1561887.contig00002	168064	171198	-	154
7	MIDG3448	PrrC	PrrC	SAMEA1561887.contig00002_155	SAMEA1561887.contig00002	171205	172320	-	155
7	MIDG3448	DMS_other	Specificity_I	SAMEA1561887.contig00002_156	SAMEA1561887.contig00002	172326	173492	-	156
7	MIDG3448	PDC-S20	PDC-S20	SAMEA1561887.contig00005_46	SAMEA1561887.contig00005	46963	48336	+	46
7	MIDG3448	PDC-M66	PDC-M66A	SAMEA1561887.contig00015_54	SAMEA1561887.contig00015	48992	49696	+	54
7	MIDG3448	PDC-M66	PDC-M66B	SAMEA1561887.contig00015_55	SAMEA1561887.contig00015	49693	50508	+	55
7	MIDG3448	PDC-S07	PDC-S07	SAMEA1561887.contig00016_14	SAMEA1561887.contig00016	18504	18902	-	14
7	MIDG3448	cas_type_I-F1	Cas8f	SAMEA1561887.contig00016_38	SAMEA1561887.contig00016	37080	38429	+	38
7	MIDG3448	cas_type_I-F1	Cas5f	SAMEA1561887.contig00016_39	SAMEA1561887.contig00016	38426	39385	+	39
7	MIDG3448	cas_type_I-F1	Cas7f	SAMEA1561887.contig00016_40	SAMEA1561887.contig00016	39387	40382	+	40
7	MIDG3448	cas_type_I-F1	Cas6f	SAMEA1561887.contig00016_41	SAMEA1561887.contig00016	40385	40954	+	41
7	MIDG3448	CRISPR_array	CRISPR_array	CRISPR001	SAMEA1561887.contig00016	41097	42743	+	41.01
7	MIDG3448	cas_type_I-F1	Cas1f	SAMEA1561887.contig00016_42	SAMEA1561887.contig00016	42781	43737	+	42
7	MIDG3448	cas_type_I-F1	Cas23f	SAMEA1561887.contig00016_43	SAMEA1561887.contig00016	43734	47081	+	43
7	MIDG3448	PDC-S51	PDC-S51	SAMEA1561887.contig00017_4	SAMEA1561887.contig00017	1929	3026	-	4
7	MIDG3448	RM_type_I	REase_I	SAMEA1561887.contig00018_11	SAMEA1561887.contig00018	9367	11730	+	11
7	MIDG3448	RM_type_I	MTase_I	SAMEA1561887.contig00018_12	SAMEA1561887.contig00018	11814	13283	+	12
7	MIDG3448	PDC-S05	PDC-S05	SAMEA1561887.contig00018_13	SAMEA1561887.contig00018	13292	14287	+	13
7	MIDG3448	RM_type_I	Specificity_I	SAMEA1561887.contig00018_14	SAMEA1561887.contig00018	14284	15810	+	14
7	MIDG3448	RM_type_I	Specificity_I	SAMEA1561887.contig00018_16	SAMEA1561887.contig00018	16705	17955	-	16
7	MIDG3448	PDC-S02	PDC-S02	SAMEA1561887.contig00021_10	SAMEA1561887.contig00021	8806	9726	+	10
7	MIDG3449	SoFic	SoFic	SAMEA1561871.contig00001_58	SAMEA1561871.contig00001	55356	56114	-	58
7	MIDG3449	PDC-S04	PDC-S04	SAMEA1561871.contig00001_58	SAMEA1561871.contig00001	55356	56114	-	58
7	MIDG3449	PDC-S01	PDC-S01	SAMEA1561871.contig00001_128	SAMEA1561871.contig00001	142741	144027	+	128
7	MIDG3449	RM_type_III	MTase_III	SAMEA1561871.contig00001_252	SAMEA1561871.contig00001	266784	269756	+	252
7	MIDG3449	RM_type_III	REase_III	SAMEA1561871.contig00001_253	SAMEA1561871.contig00001	270159	273473	+	253
7	MIDG3449	DMS_other	DrmD	SAMEA1561871.contig00001_254	SAMEA1561871.contig00001	273470	276343	+	254
7	MIDG3449	PDC-S01	PDC-S01	SAMEA1561871.contig00001_298	SAMEA1561871.contig00001	324412	325635	+	298
7	MIDG3449	PDC-M66	PDC-M66B	SAMEA1561871.contig00003_121	SAMEA1561871.contig00003	130516	131331	-	121
7	MIDG3449	PDC-M66	PDC-M66A	SAMEA1561871.contig00003_122	SAMEA1561871.contig00003	131328	132032	-	122
7	MIDG3449	PDC-S20	PDC-S20	SAMEA1561871.contig00006_60	SAMEA1561871.contig00006	61700	63073	-	60
7	MIDG3449	DMS_other	Specificity_I	SAMEA1561871.contig00008_41	SAMEA1561871.contig00008	38922	40088	+	41
7	MIDG3449	PrrC	PrrC	SAMEA1561871.contig00008_42	SAMEA1561871.contig00008	40094	41209	+	42
7	MIDG3449	DMS_other	REase_I	SAMEA1561871.contig00008_43	SAMEA1561871.contig00008	41216	44350	+	43
7	MIDG3449	dXTPase	dGTPase	SAMEA1561871.contig00008_67	SAMEA1561871.contig00008	66491	67816	+	67
7	MIDG3449	RM_type_I	REase_I	SAMEA1561871.contig00014_11	SAMEA1561871.contig00014	9367	11730	+	11
7	MIDG3449	RM_type_I	MTase_I	SAMEA1561871.contig00014_12	SAMEA1561871.contig00014	11814	13283	+	12
7	MIDG3449	PDC-S05	PDC-S05	SAMEA1561871.contig00014_13	SAMEA1561871.contig00014	13292	14287	+	13
7	MIDG3449	RM_type_I	Specificity_I	SAMEA1561871.contig00014_14	SAMEA1561871.contig00014	14284	15810	+	14
7	MIDG3449	RM_type_I	Specificity_I	SAMEA1561871.contig00014_16	SAMEA1561871.contig00014	16705	17955	-	16
7	MIDG3449	CRISPR_array	CRISPR_array	CRISPR001	SAMEA1561871.contig00016	39	1326	-	0.01
7	MIDG3449	cas_type_I-F1	Cas6f	SAMEA1561871.contig00016_1	SAMEA1561871.contig00016	1469	2038	-	1
7	MIDG3449	cas_type_I-F1	Cas7f	SAMEA1561871.contig00016_2	SAMEA1561871.contig00016	2041	3036	-	2
7	MIDG3449	cas_type_I-F1	Cas5f	SAMEA1561871.contig00016_3	SAMEA1561871.contig00016	3038	3997	-	3
7	MIDG3449	cas_type_I-F1	Cas8f	SAMEA1561871.contig00016_4	SAMEA1561871.contig00016	3994	5343	-	4
7	MIDG3449	PDC-S07	PDC-S07	SAMEA1561871.contig00016_28	SAMEA1561871.contig00016	23521	23919	+	28
7	MIDG3449	PDC-S02	PDC-S02	SAMEA1561871.contig00018_10	SAMEA1561871.contig00018	8806	9726	+	10
7	MIDG3449	PDC-S51	PDC-S51	SAMEA1561871.contig00022_4	SAMEA1561871.contig00022	1929	3026	-	4
7	MIDG3449	cas_type_other	Cas23f	SAMEA1561871.contig00032_3	SAMEA1561871.contig00032	2582	5929	-	3
7	MIDG3449	cas_type_other	Cas1f	SAMEA1561871.contig00032_4	SAMEA1561871.contig00032	5926	6882	-	4
7	MIDG3449	CRISPR_array	CRISPR_array	CRISPR002	SAMEA1561871.contig00032	6920	7246	-	4.01
7	AP76	PDC-S20	PDC-S20	NC_010939.1_167	NC_010939.1	186581	187954	-	167
7	AP76	cas_type_I-F1	Cas23f	NC_010939.1_217	NC_010939.1	238708	242055	-	217
7	AP76	cas_type_I-F1	Cas1f	NC_010939.1_218	NC_010939.1	242052	243008	-	218
7	AP76	CRISPR_array	CRISPR_array	CRISPR001	NC_010939.1	243046	244812	-	218.01
7	AP76	cas_type_I-F1	Cas6f	NC_010939.1_219	NC_010939.1	244955	245524	-	219
7	AP76	cas_type_I-F1	Cas7f	NC_010939.1_220	NC_010939.1	245527	246522	-	220
7	AP76	cas_type_I-F1	Cas5f	NC_010939.1_221	NC_010939.1	246524	247483	-	221
7	AP76	cas_type_I-F1	Cas8f	NC_010939.1_222	NC_010939.1	247480	248829	-	222
7	AP76	PDC-S07	PDC-S07	NC_010939.1_246	NC_010939.1	267008	267406	+	246
7	AP76	DMS_other	Specificity_I	NC_010939.1_302	NC_010939.1	329971	331137	+	302
7	AP76	PrrC	PrrC	NC_010939.1_303	NC_010939.1	331143	332258	+	303
7	AP76	DMS_other	REase_I	NC_010939.1_304	NC_010939.1	332265	335399	+	304
7	AP76	dXTPase	dGTPase	NC_010939.1_329	NC_010939.1	357542	358867	+	329
7	AP76	PDC-M66	PDC-M66B	NC_010939.1_485	NC_010939.1	528070	528885	-	485
7	AP76	PDC-M66	PDC-M66A	NC_010939.1_486	NC_010939.1	528882	529586	-	486
7	AP76	PDC-S01	PDC-S01	NC_010939.1_724	NC_010939.1	784849	786072	-	724
7	AP76	DMS_other	DrmD	NC_010939.1_767	NC_010939.1	834141	837014	-	767
7	AP76	RM_type_III	REase_III	NC_010939.1_768	NC_010939.1	837011	840325	-	768
7	AP76	RM_type_III	MTase_III	NC_010939.1_769	NC_010939.1	840728	843610	-	769
7	AP76	PDC-S01	PDC-S01	NC_010939.1_874	NC_010939.1	946956	948242	-	874
7	AP76	SoFic	SoFic	NC_010939.1_946	NC_010939.1	1034871	1035629	+	946
7	AP76	PDC-S04	PDC-S04	NC_010939.1_946	NC_010939.1	1034871	1035629	+	946
7	AP76	PDC-S51	PDC-S51	NC_010939.1_1278	NC_010939.1	1395394	1396491	+	1278
7	AP76	PDC-S02	PDC-S02	NC_010939.1_1510	NC_010939.1	1635809	1636729	+	1510
7	AP76	RM_type_I	Specificity_I	NC_010939.1_1569	NC_010939.1	1701551	1702801	+	1569
7	AP76	RM_type_I	Specificity_I	NC_010939.1_1571	NC_010939.1	1703696	1705222	-	1571
7	AP76	PDC-S05	PDC-S05	NC_010939.1_1572	NC_010939.1	1705219	1706214	-	1572
7	AP76	RM_type_I	MTase_I	NC_010939.1_1573	NC_010939.1	1706223	1707692	-	1573
7	AP76	RM_type_I	REase_I	NC_010939.1_1574	NC_010939.1	1707776	1710139	-	1574
7	S8	SoFic	SoFic	ALYN01000002.1_40	ALYN01000002.1	40230	40988	-	40
7	S8	PDC-S04	PDC-S04	ALYN01000002.1_40	ALYN01000002.1	40230	40988	-	40
7	S8	PDC-S01	PDC-S01	ALYN01000002.1_110	ALYN01000002.1	127615	128901	+	110
7	S8	RM_type_III	MTase_III	ALYN01000002.1_214	ALYN01000002.1	232236	235118	+	214
7	S8	RM_type_III	REase_III	ALYN01000002.1_215	ALYN01000002.1	235521	238835	+	215
7	S8	DMS_other	DrmD	ALYN01000002.1_216	ALYN01000002.1	238832	241705	+	216
7	S8	PDC-S20	PDC-S20	ALYN01000011.1_46	ALYN01000011.1	46860	48233	+	46
7	S8	DMS_other	Specificity_I	ALYN01000018.1_40	ALYN01000018.1	38692	39846	+	40
7	S8	PrrC	PrrC	ALYN01000018.1_41	ALYN01000018.1	39852	40967	+	41
7	S8	DMS_other	REase_I	ALYN01000018.1_42	ALYN01000018.1	40974	44108	+	42
7	S8	dXTPase	dGTPase	ALYN01000019.1_2	ALYN01000019.1	317	1642	+	2
7	S8	PDC-S01	PDC-S01	ALYN01000029.1_16	ALYN01000029.1	16519	17742	-	16
7	S8	RM_type_II	REase_II	ALYN01000030.1_1	ALYN01000030.1	166	822	+	1
7	S8	RM_type_II	MTase_II	ALYN01000030.1_2	ALYN01000030.1	876	2447	+	2
7	S8	PDC-S51	PDC-S51	ALYN01000032.1_28	ALYN01000032.1	27904	29001	+	28
7	S8	PDC-M66	PDC-M66A	ALYN01000033.1_55	ALYN01000033.1	48957	49661	+	55
7	S8	PDC-M66	PDC-M66B	ALYN01000033.1_56	ALYN01000033.1	49658	50473	+	56
7	S8	RM_type_I	Specificity_I	ALYN01000034.1_27	ALYN01000034.1	29689	30939	+	27
7	S8	RM_type_I	Specificity_I	ALYN01000034.1_29	ALYN01000034.1	31834	33360	-	29
7	S8	PDC-S05	PDC-S05	ALYN01000034.1_30	ALYN01000034.1	33357	34352	-	30
7	S8	RM_type_I	MTase_I	ALYN01000034.1_31	ALYN01000034.1	34361	35830	-	31
7	S8	RM_type_I	REase_I	ALYN01000034.1_32	ALYN01000034.1	35914	38277	-	32
7	S8	CRISPR_array	CRISPR_array	CRISPR001	ALYN01000038.1	1	388	-	0.01
7	S8	cas_type_I-F1	Cas6f	ALYN01000038.1_1	ALYN01000038.1	531	1100	-	1
7	S8	cas_type_I-F1	Cas7f	ALYN01000038.1_2	ALYN01000038.1	1103	2098	-	2
7	S8	cas_type_I-F1	Cas5f	ALYN01000038.1_3	ALYN01000038.1	2100	3059	-	3
7	S8	cas_type_I-F1	Cas8f	ALYN01000038.1_4	ALYN01000038.1	3056	4405	-	4
7	S8	PDC-S07	PDC-S07	ALYN01000039.1_3	ALYN01000039.1	2505	2903	+	3
7	S8	PDC-S02	PDC-S02	ALYN01000055.1_10	ALYN01000055.1	8770	9690	+	10
7	S8	CRISPR_array	CRISPR_array	CRISPR002	ALYN01000062.1	32	658	+	0.01
7	S8	cas_type_other	Cas1f	ALYN01000062.1_1	ALYN01000062.1	696	1652	+	1
7	S8	cas_type_other	Cas23f	ALYN01000062.1_2	ALYN01000062.1	1649	4996	+	2
7	WF83	PDC-S20	PDC-S20	NZ_CP031869.1_165	NZ_CP031869.1	186470	187843	-	165
7	WF83	cas_type_I-F1	Cas23f	NZ_CP031869.1_216	NZ_CP031869.1	239735	243082	-	216
7	WF83	cas_type_I-F1	Cas1f	NZ_CP031869.1_217	NZ_CP031869.1	243079	244035	-	217
7	WF83	CRISPR_array	CRISPR_array	CRISPR001	NZ_CP031869.1	244073	245659	-	217.01
7	WF83	cas_type_I-F1	Cas6f	NZ_CP031869.1_219	NZ_CP031869.1	245802	246371	-	219
7	WF83	cas_type_I-F1	Cas7f	NZ_CP031869.1_220	NZ_CP031869.1	246374	247369	-	220
7	WF83	cas_type_I-F1	Cas5f	NZ_CP031869.1_221	NZ_CP031869.1	247371	248330	-	221
7	WF83	cas_type_I-F1	Cas8f	NZ_CP031869.1_222	NZ_CP031869.1	248327	249676	-	222
7	WF83	PDC-S07	PDC-S07	NZ_CP031869.1_246	NZ_CP031869.1	267854	268252	+	246
7	WF83	DMS_other	Specificity_I	NZ_CP031869.1_301	NZ_CP031869.1	330984	332150	+	301
7	WF83	PrrC	PrrC	NZ_CP031869.1_302	NZ_CP031869.1	332156	333271	+	302
7	WF83	DMS_other	REase_I	NZ_CP031869.1_303	NZ_CP031869.1	333278	336412	+	303
7	WF83	dXTPase	dGTPase	NZ_CP031869.1_327	NZ_CP031869.1	358553	359878	+	327
7	WF83	PDC-M66	PDC-M66B	NZ_CP031869.1_465	NZ_CP031869.1	509775	510590	-	465
7	WF83	PDC-M66	PDC-M66A	NZ_CP031869.1_466	NZ_CP031869.1	510587	511291	-	466
7	WF83	RM_type_II	MTase_II	NZ_CP031869.1_626	NZ_CP031869.1	676808	677815	+	626
7	WF83	VSPR	MTase_II	NZ_CP031869.1_626	NZ_CP031869.1	676808	677815	+	626
7	WF83	RM_type_II	REase_II	NZ_CP031869.1_627	NZ_CP031869.1	678169	678933	+	627
7	WF83	VSPR	Vsr	NZ_CP031869.1_628	NZ_CP031869.1	678933	679364	+	628
7	WF83	PDC-S01	PDC-S01	NZ_CP031869.1_707	NZ_CP031869.1	769083	770306	-	707
7	WF83	DMS_other	DrmD	NZ_CP031869.1_750	NZ_CP031869.1	818375	821248	-	750
7	WF83	RM_type_III	REase_III	NZ_CP031869.1_751	NZ_CP031869.1	821245	824559	-	751
7	WF83	RM_type_III	MTase_III	NZ_CP031869.1_752	NZ_CP031869.1	824962	827844	-	752
7	WF83	PDC-S01	PDC-S01	NZ_CP031869.1_871	NZ_CP031869.1	945504	946790	-	871
7	WF83	SoFic	SoFic	NZ_CP031869.1_941	NZ_CP031869.1	1033416	1034174	+	941
7	WF83	PDC-S04	PDC-S04	NZ_CP031869.1_941	NZ_CP031869.1	1033416	1034174	+	941
7	WF83	PDC-S51	PDC-S51	NZ_CP031869.1_1271	NZ_CP031869.1	1393676	1394773	+	1271
7	WF83	PDC-S02	PDC-S02	NZ_CP031869.1_1853	NZ_CP031869.1	1983918	1984838	+	1853
7	WF83	RM_type_I	Specificity_I	NZ_CP031869.1_1911	NZ_CP031869.1	2049921	2051171	+	1911
7	WF83	RM_type_I	Specificity_I	NZ_CP031869.1_1913	NZ_CP031869.1	2052066	2053592	-	1913
7	WF83	PDC-S05	PDC-S05	NZ_CP031869.1_1914	NZ_CP031869.1	2053589	2054584	-	1914
7	WF83	RM_type_I	MTase_I	NZ_CP031869.1_1915	NZ_CP031869.1	2054593	2056062	-	1915
7	WF83	RM_type_I	REase_I	NZ_CP031869.1_1916	NZ_CP031869.1	2056146	2058509	-	1916
[truncated: 3,744 more rows]

## Sheet: S7
Table S7. Spacers correspondence of A. pleuropneumoniae
Spacers	Sequence	Match	Coverage %	E-value	ID %	Type	Access
spacer 1	TTGCCAATATCGCAAAATACGTTAAAGATCCC	Not identified	-	-	-	Not identified	-
spacer 2	TTCGGAAGCACTATTCTTCTTATCAGCATTTA	putative phage region	-	-	-	Phage	LR134169.1
spacer 3	TCTAGTAAAAGTCCAAGCTGATGACTGACTGC	Actinobacillus phage W16181	100	2e-11	100.00	Phage	IMGVR_UViG_2896169469_000002
		Actinobacillus phage MIDG3380	100	2e-11	100.00	Phage	SAMEA1410869
spacer 4	AAATTGTGCTTATCTTTAACTTCACCGGTTTC	Not identified	-	-	-	Not identified	-
spacer 5	TGCCACATTTAACCGCTCTTGCGTGTAGATTT	Pasteurella phage F108	100	0.008	88.46	Phage	NC_008193.1
spacer 6	TACAATTTTACGCACACGCTTAACAATACTTT	Not identified	-	-	-	Not identified	-
spacer 7	TTTGAGAAAAAGGAGAAAATGAAATCTCAAGC	Haemophilus parainfluenzae strain M1C113_1 plasmid unnamed_1	100	4e-11	100.00	Plasmid	NZ_CP063125.1
spacer 8	AGACTTCTCAAGTAAAATGACTTTTTCAGCAA	Haemophilus parainfluenzae strain M1C113_1 plasmid unnamed_1	100	4e-11	100.00	Plasmid	NZ_CP063125.1
spacer 9	TGTTTTAGCTGCTCAGCAATCGTCTTTTTCAT	Not identified	-	-	-	Not identified	-
spacer 10	GATTGACAGCGACTGGAAACCAGCAGGCGCAA	Actinobacillus phage MV1022	100	1e-11	100.00	Phage	IMGVR_UViG_2630968862_000001
		Actinobacillus phage K17	100	6e-10	96.88	Phage	NZ_CP069797.1
		Actinobacillus phage MIDG3376	100	6e-10	96.88	Phage	SAMEA1410894
		Actinobacillus phage MIDG3394	100	6e-10	96.88	Phage	SAMEA1561910
		Actinobacillus phage WF83	100	6e-10	96.88	Phage	NZ_CP031869.1
spacer 11	GAATTAAGCACAGAAGCACCTACGAACGACTT	Actinobacillus phage K17	100	1e-11	100.00	Phage	NZ_CP069797.1
		Actinobacillus phage MIDG3394	100	1e-11	100.00	Phage	SAMEA1561910
		Actinobacillus phage WF83	100	1e-11	100.00	Phage	NZ_CP031869.1
		Actinobacillus phage MV1022	100	1e-11	100.00	Phage	IMGVR_UViG_2630968862_000001
		Actinobacillus phage MIDG3376	100	6e-10	96.88	Phage	SAMEA1410894
spacer 12	AATGTTGAAAACACTCGGTTGGTGGGGGAAAA	Actinobacillus phage MIDG3380	100	2e-11	100.00	Phage	SAMEA1410869
		Actinobacillus phage UG1970008-01-03	100	7e-10	96.88	Phage	JAJMUU010000001.1
spacer 13	ATTCGCCCCGACGATAAATTTCTAACTGCTCC	Actinobacillus phage K17	100	1e-11	100.00	Phage	NZ_CP069797.1
		Actinobacillus phage MIDG3376	100	1e-11	100.00	Phage	SAMEA1410894
		Actinobacillus phage MIDG3394	100	1e-11	100.00	Phage	SAMEA1561910
		Actinobacillus phage MV1022	100	1e-11	100.00	Phage	IMGVR_UViG_2630968862_000001
		Actinobacillus phage WF83	100	6e-10	96.88	Phage	NZ_CP031869.1
spacer 14	ACACCAAAACTATGCCGGTAATCTTTATTTAA	Pasteurella phage BS168	100	0.0003	86.21	Phage	NZ_CP031554.1
		Haemophilus phage NCTC13334	100	0.004	81.25	Phage	NZ_LT906463.1
spacer 15	TTTTTAAAGGCTTCTAAAATCACTGAAGAAAC	TPA: Caudoviricetes sp. isolate ctxNk10	100	0.028	89.66	Phage	BK034829.1
spacer 16	ATATCCACTAATAAAAGTATGGCTTCGCTTTC	Not identified	-	-	-	Not identified	-
spacer 17	TTATGCTGATAAAATGATTCTTAAAGAAATAA	TPA: Caudoviricetes sp. isolate ctMi715	100	0.008	92.59	Phage	BK027878.1
spacer 18	TACGCCTGAACCCTGTCCTTTCCCATTACCGT	Not identified	-	-	-	Not identified	-
spacer 19	CAGGTGCTTTAGTTGTTTTTGAGGGTGGTAAA	Actinobacillus phage MIDG3394	100	1e-11	100.00	Phage	SAMEA1561910
		Actinobacillus phage MIDG3376	100	5e-11	100.00	Phage	SAMEA1410894
		Actinobacillus phage K17	100	3e-08	96.55	Phage	NZ_CP069797.1
		Actinobacillus phage MV1022	100	1e-11	100.00	Phage	IMGVR_UViG_2630968862_000001
		Actinobacillus phage WF83	100	3e-07	93.10	Phage	NZ_CP031869.1
spacer 20	CGGTTTGTTGCTAAATCAGGTGGCGGAAAGCG	Actinobacillus phage MIDG3394	100	1e-11	100.00	Phage	SAMEA1561910
		Actinobacillus phage MIDG3376	100	5e-11	100.00	Phage	SAMEA1410894
		Actinobacillus phage K17	100	3e-08	96.55	Phage	NZ_CP069797.1
		Actinobacillus phage MV1022	100	3e-08	96.55	Phage	IMGVR_UViG_2630968862_000001
		Actinobacillus phage WF83	100	3e-07	93.10	Phage	NZ_CP031869.1
spacer 21	TCCAAGCAGTAAATAATTAGCGCCATCTATCC	Actinobacillus phage NCTC11384-2 (partial)	100	1e-11	100.00	Phage	vOTU_00235438
		Actinobacillus phage WF83	100	1e-11	100.00	Phage	NZ_CP031869.1
		Actinobacillus phage MV1022	100	1e-11	100.00	Phage	IMGVR_UViG_2630968862_000001
		Actinobacillus phage K17	100	2e-09	100.00	Phage	NZ_CP069797.1
spacer 22	CTTACGGGTTGGCTACGCCAAACCTTGACAAT	Haemophilus parainfluenzae strain M1C113_1 plasmid unnamed_2	100	6e-09	100.00	Plasmid	CP063126.1
		Haemophilus parainfluenzae strain M1C142_1 plasmid unnamed_1	100	6e-09	100.00	Plasmid	CP063118.1
		Aggregatibacter actinomycetemcomitans strain D11S-1 plasmid S57	100	6e-09	100.00	Plasmid	GQ866235.1
		Aggregatibacter actinomycetemcomitans plasmid pS23A	100	6e-09	100.00	Plasmid	JX436327.1
		Actinobacillus actinomycetemcomitans plasmid pVT745	100	6e-09	100.00	Plasmid	AF302424.1
		Pasteurella multocida strain RCAD0259 plasmid pRCADGH-2	100	6e-09	100.00	Plasmid	KX753679.1
		Glaesserella parasuis strain YHP170504 plasmid unnamed1	100	3e-07	96.43	Plasmid	CP054197.1
		Glaesserella sp. 15-184 plasmid unnamed3	100	1e-05	92.59	Plasmid	CP023060.1
spacer 23	TATCCGATAACCTCTTCCTTAGTTTTGCCACT	Not identified	-	-	-	Not identified	-
spacer 24	TTGTGCCTTGGCGGATTGCTCAAGCGTTTGCA	Actinobacillus phage K17	100	1e-11	100.00	Phage	NZ_CP069797.1
		Actinobacillus phage MIDG3376	100	1e-11	100.00	Phage	SAMEA1410894
		Actinobacillus phage MIDG3394	100	6e-10	96.88	Phage	SAMEA1561910
		Actinobacillus phage MV1022	100	6e-10	96.88	Phage	IMGVR_UViG_2630968862_000001
spacer 25	AAAGATAAAAACGGGATAGTAAGCGTAACAAC	Not identified	-	-	-	Not identified	-
spacer 26	TAGCGATAAAATACATCAAAACCATCGTTCAT	putative phage region	100	3e-11	100	Phage	LR134169.1
spacer 27	CTGTTCCCTTGCAAATTGTATGCCTGCTTTAG	Haemophilus parainfluenzae strain M1C113_1 plasmid unnamed_2	100	2e-08	96.67	Plasmid	CP063126.1
		Haemophilus parainfluenzae strain M1C142_1 plasmid unnamed_1	100	2e-08	96.67	Plasmid	CP063118.1
		Aggregatibacter actinomycetemcomitans plasmid pS23A	100	2e-08	96.67	Plasmid	JX436327.1
		Actinobacillus actinomycetemcomitans plasmid pVT745	100	2e-08	96.67	Plasmid	AF302424.1
		Pasteurella multocida strain RCAD0259 plasmid pRCADGH-2	100	2e-08	96.67	Plasmid	KX753679.1
spacer 28	ATTTAAAGGGGCAGAAAATACATTTTGTAAGG	putative phage region	100	6e-11	100	Phage	LR134169.1
spacer 29	GTTAGCGTCTTCTTTATCCCCTTCTCCTTTGC	putative phage region	93	3e-08	96.67	Phage	LR134169.1
spacer 30	ACAATAAATCAATCGCTCTACAATATCTTGCA	Actinobacillus phage K17	100	1e-11	100.00	Phage	NZ_CP069797.1
		Actinobacillus phage MIDG3376	100	1e-11	100.00	Phage	SAMEA1410894
		Actinobacillus phage MIDG3394	100	1e-11	100.00	Phage	SAMEA1561910
		Actinobacillus phage WF83	100	1e-11	100.00	Phage	NZ_CP031869.1
		Actinobacillus phage MV1022	100	1e-11	100.00	Phage	IMGVR_UViG_2630968862_000001
spacer 31	ACAAAATACCGCAGGAAAATGATTTTATAAAT	Not identified	-	-	-	Not identified	-
spacer 32	AAGCCTGCTGAAGGACTGCTTTTTTGGCTTGA	Actinobacillus phage MIDG3362	100	1e-11	100.00	Phage	IMGVR_UViG_2896169469_000004
spacer 33	TTTTCAAAAGTTAACGATTATTTTTTTCTTGT	Not identified	-	-	-	Not identified	-
spacer 34	ATAAACAGGAGTTTACTATGTTTAAAAATCTT	Not identified	-	-	-	Not identified	-
spacer 35	CACCGCTTTAGCGGTAATGTTGGCTTTGGGAA	Not identified	-	-	-	Not identified	-
spacer 36	ATTGATAAAAAAGGGGAAATAGCCTTTTTATG	Actinobacillus phage W16181	100	7e-10	96.88	Phage	IMGVR_UViG_2896169469_000002
		Actinobacillus phage MIDG3380	100	7e-10	96.88	Phage	SAMEA1410869
		Actinobacillus phage UG1970008-01-03	100	8e-09	93.75	Phage	JAJMUU010000001.1
spacer 37	TTAATGCAAAATTAGTGATAACGGATAATATC	Aggregatibacter actinomycetemcomitans strain D11S-1 plasmid S25	100	1e-05	87.50	Plasmid	GQ866234.1
		Haemophilus influenzae biotype aegyptius plasmid pF3028	100	3e-07	93.33	Plasmid	AF469177.1
		Haemophilus influenzae biotype aegyptius plasmid pF3031	100	3e-07	93.33	Plasmid	AF447808.1
		Haemophilus influenzae biotype aegyptius plasmid pF1947	100	3e-07	93.33	Plasmid	AY647243.1
spacer 38	TTGAGTTCTTTCCCCTCTTTGAGATGTTCCAC	Haemophilus influenzae biotype aegyptius plasmid pF3028	100	0.006	81.25	Plasmid	AF469177.1
		Haemophilus influenzae biotype aegyptius plasmid pF3031	100	0.006	81.25	Plasmid	AF447808.1
		Haemophilus influenzae biotype aegyptius plasmid pF1947	100	0.006	81.25	Plasmid	AY647243.1
spacer 39	ATTCAAAATTATCTTTTTGAGTATTTTGGCGA	ICEGlp2	100	0.029	88.46	ice	NZ_CP049090.1
spacer 40	ATCCTCCTTATTCAACTTACATACATACGCAT	Actinobacillus phage H91-0380	100	2e-11	100.00	Phage	IMGVR_UViG_2521172696_000001
spacer 41	TTCTAAATATCGCCAATTTCCGCCAATTTAAA	Not identified	-	-	-	Not identified	-
spacer 42	ACGTTAAAGCGTGGATCGCTGAAACATACGGC	Not identified	-	-	-	Not identified	-
spacer 43	TGTAATGTTAGCTAAACGTCCGTTACTAACGC	Not identified	-	-	-	Not identified	-
spacer 44	AAAACTGGTGAAAAATGGGTACAGCCTGAGGA	Not identified	-	-	-	Not identified	-
spacer 45	TAATTGCGTATGATATAAATATATAGCTTTCA	Not identified	-	-	-	Not identified	-
spacer 46	TGAATTATAACCGTAAATTCGCCACAAGACTT	Not identified	-	-	-	Not identified	-
spacer 47	TTCTAAAATCGCACCGAACGCAATCGAATGAA	Not identified	-	-	-	Not identified	-
spacer 48	TAATTTGTCAAATTTGACTGTAAATACTGGTT	Not identified	-	-	-	Not identified	-
spacer 49	AAACAATTTGATAAAATCCGCCGATTACAATT	Not identified	-	-	-	Not identified	-
spacer 50	CGGTATCAGAATCTACTTCAAAGCGTTTTGAC	putative phage region	100	6e-11	100	Phage	LR134169.1
spacer 51	TACAATATAAAAGTTTTGGCAAAAACGCTAAA	TPA: Caudoviricetes sp. isolate ctjnj11	100	0.028	89.66	Phage	BK046497
spacer 52	ATATACAGTATCGCGCAATATTAACAGCGAGG	Not identified	-	-	-	Not identified	-
spacer 53	TTAATAATTTTAACAACGTCGCCCGCTTCATTT	Not identified	-	-	-	Not identified	-
spacer 54	TACAAAATACCGCAAAAAAATGATTTTATAAA	Not identified	-	-	-	Not identified	-
spacer 55	TTCGCCGTACAGAGAAATTTTTAACTCAACAA	Not identified	100	6e-11	100	chromossomal	LR134310.1
spacer 56	ACATTCACAAATATAGGAAATAGCATAAATAC	TPA: Caudoviricetes sp. isolate ctv9861	100	0.028	87.10	Phage	BK050347
spacer 57	GTACACGTCGGCTTCATCAAATGAAAGGCTAT	Not identified	-	-	-	Not identified	-
spacer 58	CGGCACGACTATTAAAATCGTGCTTGCGTATG	Aggregatibacter actinomycetemcomitans strain D11S-1 plasmid S25	100	3e-07	93.33	plasmid	GQ866234.1
spacer 59	TATGATTCGGGATATTATTATATCGACGGTTA	Not identified	-	-	-	Not identified	-
spacer 60	ATTAACAAACCGCTGGAATGGGTACAGAGCTT	Actinobacillus phage MIDG3362	100	1e-11	100.00	Phage	IMGVR_UViG_2896169469_000004
		Actinobacillus phage MIDG2356	100	1e-11	100.00	Phage	SAMEA1410961
spacer 61	AAAGTGAATAGTTATGAGTACAAGTTCGCATA	Not identified	-	-	-	Not identified	-
spacer 62	TTTTACATTGACTTGAACCGCTTTTTCGATAC	Not identified	100	3e-08	93.75	chromossomal	LR134169.1
spacer 63	TATATAAAGCCCCTAAATACTAGGGGCAGGAA	Actinobacillus phage MIDG3362	100	1e-11	100.00	Phage	IMGVR_UViG_2896169469_000004
spacer 64	GACGATATAAAAACCTGTACGCATAAAATGCT	Haemophilus ducreyi strain ATCC 27722 plasmid pNAD1	100	4e-05	92.31	Plasmid	AY434675.1
spacer 65	TCAGAAACAAGCTGTTCCGCTATCGTTTCTAG	Not identified	-	-	-	Not identified	-
spacer 66	TTACAAAATGTATTTTCTGCCCCTTTAAATGG	putative phage region	100	6e-11	100	Phage	LR134169.1
spacer 67	AAATAATGCGGCAATCAATGTCATTTTTACCT	Not identified	-	-	-	Not identified	-
spacer 68	GTGTAAAATCCCATGACGTAAGCGAACCGCTT	Not identified	-	-	-	Not identified	-
spacer 69	AGAGGGCGCAACCAATAACGAAAAACAAACATT	Actinobacillus phage UG1970008-01-03	100	5e-12	100.00	Phage	JAJMUU010000001.1
		Actinobacillus phage MIDG3380	100	5e-12	100.00	Phage	SAMEA1410869
spacer 70	TGCTATGGTATTAGGTCTACCTATGCTACCCG	Not identified	-	-	-	Not identified	-
spacer 71	TATTTAAAATAGTCTGATGTTGAATCTTCCGAT	Not identified	-	-	-	Not identified	-
spacer 72	TAGCGGGTGCAATCCACATTGCAGAAATCAAG	Haemophilus phage NCTC8134	100	0.004	81.25	Phage	NZ_LR134395.1
spacer 73	GCATTACCTAGACACGGCAAAAAATGCGTTCC	Haemophilus phage GHA9	100	7e-06	90.00	Phage	NZ_CP015434.1
spacer 74	TCAAACGTAAGTATCCGAACTTGACGATTGAG	Not identified	-	-	-	Not identified	-
spacer 75	TGAAAAAACCTACCAACAAGCAACAGTTACAG	Not identified	-	-	-	Not identified	-
spacer 76	CATACGGTTAGCGTAAGCGCGGTTTGCAATCT	Mannheimia phage vB_MhS_587AP2	100	5e-05	86.67	Phage	NC_028743.1
spacer 77	AAGTAGTTCTTGGCGTGCTTTAACGATTAAAT	Actinobacillus phage MIDG3380	100	2e-11	100.00	Phage	SAMEA1410869
spacer 78	TCCAAGTGAGCCAGCTACAACTAAGCCAAAAT	Actinobacillus phage MV1022	100	2e-11	100.00	Phage	IMGVR_UViG_2630968862_000001
spacer 79	CATTAGCAACATCTAAACCATACTGTGTGATTT	Pasteurella phage BS168	100	0.001	83.87	Phage	NZ_CP031554.1
spacer 80	TTTGGGGTATTTCCGTTCCAATGCATTATTTA	Actinobacillus phage MIDG3380	100	2e-11	100.00	Phage	SAMEA1410869
spacer 81	CCTTGTTCGCTATTCTTATTATGGCCCTTATA	Not identified	-	-	-	Not identified	-
spacer 82	CCAATCGCTAAATCAGATTTAGCCGAATATCA	Not identified	-	-	-	Not identified	-
spacer 83	GCTTTAGAGATACGAGAAAAGTATTTTACATT	Not identified	-	-	-	Not identified	-
spacer 84	CGAAAATGACCTTATCACTCGATGATATTAAA	Not identified	-	-	-	Not identified	-
spacer 85	TGTGGGCGGTAGGCTCAAAGTGTGGGTAAGCC	Pasteurella multocida strain S298D plasmid pS298D	100	0.006	84.38	plasmid	PSQH01000013.1
		Glaesserella parasuis strain Hps 46 plasmid pHPSO1	100	0.006	81.25	plasmid	MK251542.1
		Glaesserella parasuis strain Hps 41 plasmid pHPSO2	100	0.006	81.25	plasmid	MK251543.1
		Frederiksenia canicola strain BB1087 plasmid pB000b	100	0.021	80.65	plasmid	JQ319771.1
		Haemophilus parasuis strain PM5-4 plasmid pJMA-1	100	0.021	80.65	plasmid	KP164834.1
		Actinobacillus pleuropneumoniae pKMA2425 plasmid	100	0.021	80.65	plasmid	AJ830714.1
		Mannheimia haemolytica strain 191 plasmid pL.24464.X.191	100	0.021	80.65	plasmid	CP023045.1
		Glaesserella parasuis strain YHP170504 plasmid unnamed3	100	0.021	80.65	plasmid	CP054195.1
		Actinobacillus pleuropneumoniae serovar 7 str. AP76 plasmid APP7_C	100	0.021	80.65	plasmid	CP001092.1
		Pasteurella multocida RG3424 plasmid pMS2 DNA	100	0.021	80.65	plasmid	LC556098.1
		Actinobacillus pleuropneumoniae strain MV518 plasmid p518	100	0.021	80.65	plasmid	KT355773.1
		Actinobacillus pleuropneumoniae pARD3079 plasmid	100	0.021	80.65	plasmid	AM748707.1
		Actinobacillus pleuropneumoniae serovar 7 str. AP76 plasmid ABB7_B	100	0.021	80.65	plasmid	CP001093.1
		Haemophilus parasuis plasmid HPS1020	100	0.021	80.65	plasmid	HQ441169.1
		Haemophilus parasuis strain lung 6592 plasmid FZG1012	100	0.021	80.65	plasmid	HQ015158.1
		Haemophilus parasuis strain YC0093 plasmid pYC93	100	0.021	80.65	plasmid	HM486907.1
		Pasteurella multocida plasmid pB1005	100	0.021	80.65	plasmid	FJ197818.1
		Actinobacillus pleuropneumoniae plasmid pTYM1	100	0.021	80.65	plasmid	AF303375.1
		Actinobacillus pleuropneumoniae plasmid pPSAS1522	100	0.021	80.65	plasmid	AJ877041.1
		Haemophilus parasuis plasmid mobilization protein-like (mobA) gene; and streptomycin phosphotransferase (strA) and dihydropteroate synthase (sul2) genes, complete cds	100	0.021	80.65	plasmid	FJ670543.1
		Mannheimia haemolytica strain 48 plasmid pKKM48	100	0.021	80.65	plasmid	MH316128.1
		Haemophilus ducreyi strain AUSPNG1 plasmid PB1000	100	0.021	80.65	plasmid	LMZZ01000027.1
		Plasmid pLS88 dihydropteroate synthase (sulA) and aminoglycoside 3'-phosphotransferase (strA) genes, complete cds; strB pseudogene; and unknown gene	100	0.021	80.65	plasmid	L23118.1
		Mannheimia haemolytica plasmid pMHSCS1	100	0.021	80.65	plasmid	AJ249249.1
		Avibacterium paragallinarum strain A14 plasmid pYMH5	100	0.021	80.65	plasmid	EF015636.1
		Pasteurella multocida strain BB1046 plasmid pB1003	100	0.021	80.65	plasmid	EU360945.1
		Haemophilus parasuis plasmid pHS-Tet	100	0.021	80.65	plasmid	AY862435.1
		Pasteurella multocida plasmid pCCK411 complete sequence, strain U-B411	100	0.021	80.65	plasmid	FR798946.1
		Mannheimia haemolytica plasmid pCCK3259, isolate 3259	100	0.021	80.65	plasmid	AJ966516.1
		Pasteurella multocida subsp. multocida str. HN06 plasmid	100	0.021	80.65	plasmid	CP003314.1
		Pasteurella multocida plasmid pIG1	100	0.021	80.65	plasmid	U57647.1
		Pasteurella aerogenes plasmid pCCK343, isolate B343	100	0.021	80.65	plasmid	FR687372.1
		Pasteurella multocida strain LH4 plasmid pLH4	100	0.021	80.65	plasmid	KX966394.1
		Pasteurella aerogenes plasmid pB1002	100	0.021	80.65	plasmid	JQ773456.1
		Actinobacillus pleuropneumoniae plasmid p9555	100	0.021	80.65	plasmid	AY359464.1
		Actinobacillus pleuropneumoniae strain 1144 plasmid p1144	100	0.021	80.65	plasmid	MK203847.1
		Actinobacillus pleuropneumoniae serovar 7 str. AP76 plasmid APP7_A	100	0.021	80.65	plasmid	CP001094.1
		Pasteurella aerogenes plasmid pB1002	100	0.021	80.65	plasmid	EU283341.1
		Pasteurella multocida plasmid pB1006	100	0.021	80.65	plasmid	FJ234438.1
		Pasteurella multocida plasmid pIMT41689_PM, partial sequence	100	0.021	80.65	plasmid	MH910619.1
		Actinobacillus pleuropneumoniae pM3224T	100	0.021	80.65	plasmid	KP197004.1
		Pasteurella multocida plasmid pB1018	100	0.021	80.65	plasmid	JQ319774.1
		Actinobacillus pleuropneumoniae pM3389T	100	0.021	80.65	plasmid	KP197005.1
		Mannheimia sp. 16CN0041 plasmid pMP2	100	0.021	80.65	plasmid	CP055304.1
		Pasteurella multocida plasmid pOV	100	0.021	80.65	plasmid	JX827416.1
		Pasteurella stomatis strain BB1086 plasmid pB000a	100	0.021	82.76	plasmid	JQ319773.1
spacer 86	ACTGAACCAGTAAAAGCAACAAATTTTAATGA	Not identified	-	-	-	Not identified	-
spacer 87	TACTGATTTTGTAACATCATTTACAGTTTTTG	Not identified	-	-	-	Not identified	-
spacer 88	TATATAGTCAATTCTTTTATCAACCAACCACC	Pasteurella multocida strain S298D plasmid pS298D	100	0.0005	89.66	plasmid	PSQH01000013.1
spacer 89	AAATCACTAAGAAAGCGATTAAATGACTTTTC	Actinobacillus phage M62 (partial)	100	1e-11	100.00	Phage	IMGVR_UViG_648276612_000005
spacer 90	AATTAATGTGCTAAATCATAGCGAGAACAAAAA	Not identified	100	2e-11	100	chromossomal	LR134169.1
spacer 91	AAGATCTTGAACGCTTTGAATGAAGCAAATAT	Actinobacillus phage MIDG2356	100	2e-11	100.00	Phage	SAMEA1410961
spacer 92	TTAAAGCAGACAACAATAACCACGTACCTTGTA	Not identified	-	-	-	Not identified	-
spacer 93	ATTTAAAGAACTCTTGGATAAAAGTGATAAAA	Haemophilus parainfluenzae strain M1C113_1 plasmid unnamed_1	100	4e-05	87.10	plasmid	NZ_CP063125.1
		Haemophilus influenzae biotype aegyptius plasmid pF1947	100	0.021	80.65	plasmid	AY647243.1
spacer 94	ACTAGCCCCTAAGCTATCTGTGCCTAAGCTAT	Haemophilus parainfluenzae strain M1C113_1 plasmid unnamed_1	100	0.0001	86.67	plasmid	NZ_CP063125.1
		Haemophilus influenzae biotype aegyptius plasmid pF3028	100	4e-05	89.66	plasmid	AF469177.1
		Haemophilus influenzae biotype aegyptius plasmid pF3031	100	4e-05	89.66	plasmid	AF447808.1
		Haemophilus influenzae biotype aegyptius plasmid pF1947	100	4e-05	89.66	plasmid	AY647243.1
spacer 95	AACTGTCGCAGCTCCCATTATCGGTGCGTGAT	Not identified	-	-	-	Not identified	-
spacer 96	TTAGGAGCGTTACAATGCCCGAACATCTTATC	Not identified	-	-	-	Not identified	-
spacer 97	AAAGAAAGCAAGTAACACCTCAAAAATAAAAC	Not identified	-	-	-	Not identified	-
spacer 98	TAACTTCGCTAAACTTGGGCTAACCGCTTTGA	Not identified	-	-	-	Not identified	-
spacer 99	TTGCTAAAGGATTTATTTTTATTGATTGCGGT	Not identified	-	-	-	Not identified	-
spacer 100	ACAATGAAAAAACTATTCCGCCTGATATTCAA	Not identified	-	-	-	Not identified	-
spacer 101	GAAATTAAGGGCGAATTTAATTAAATGTTATC	Haemophilus influenzae biotype aegyptius plasmid pF3028	100	1e-05	87.50	plasmid	AF469177.1
		pF3031	100	1e-05	87.50	plasmid	AF447808.1
spacer 102	ATAGTAACCAGCGGAAACCCAAGCCATATTCC	Glaesserella parasuis strain YHP170504 plasmid unnamed1	100	1e-10	100.00	plasmid	CP054197.1
spacer 103	GATAGAGGTAAAGGGGCAAGATGGACGAGATT	Haemophilus influenzae biotype aegyptius plasmid pF3028	100	1e-05	87.50	Plasmid	AF469177.1
		Haemophilus influenzae biotype aegyptius plasmid pF3031	100	1e-05	87.50	Plasmid	AF447808.1
		Haemophilus influenzae biotype aegyptius plasmid pF1947	100	1e-05	87.50	Plasmid	AY647243.1
spacer 104	TGTTTTCCTATACATTCTCATAAAATAAATTG	Not identified	-	-	-	Not identified	-
spacer 105	TGAATTGTAACCGTAAATTCTCCACAAAACTT	Not identified	-	-	-	Not identified	-
spacer 106	TTCGCTGTTAATATTGCGCGATACTGTATATC	Not identified	-	-	-	Not identified	-
spacer 107	TTTGCCGAGGTGCTTTTTCTTTTTCCTTTCAC	TPA: Caudoviricetes sp. isolate ctZ7x2	100	0.028	89.66	Phage	BK047412.1
spacer 108	ACTGTTTAGCGTTTTTGCCAAAACTTTTATAT	Not identified	-	-	-	Not identified	-
spacer 109	AAATGATTTGACAAAATCCGCCGAGTGCAATA	Not identified	-	-	-	Not identified	-
spacer 110	TTTCTTGCCGCCTATTATACAGTATAACTCTT	Not identified	-	-	-	Not identified	-
spacer 111	TATACGGCAGTGAAGCGACACTTGAAGAATTA	Not identified	-	-	-	Not identified	-
spacer 112	CCGCTAAATTAGTTTCAGCTTGTAGCACTAAC	Actinobacillus phage MIDG2356	100	7e-10	96.88	Phage	SAMEA1410961
spacer 113	ATATGTAGGCAATTCTTGTTCAATAATTTCAT	Not identified	-	-	-	Not identified	-
spacer 114	TTATGATGATAAGACGGTAACATCAACAAAAT	Not identified	-	-	-	Not identified	-
spacer 115	TTTCAAACCCTGCCAGCGGTTGCTGGCGAAAT	Not identified	-	-	-	Not identified	-
spacer 116	TAATGAACGGAAAACACGCGTGTAAAGTTCCG	Haemophilus phage GHA9	100	5e-08	93.55	Phage	NZ_CP015434.1
spacer 117	TAAGGTGATTGTGAGTTTATGATGTAGCCCTT	Not identified	-	-	-	Not identified	-
spacer 118	CTAAAAATCCAAAAACAGCCGAAGATATTAGT	Pasteurella multocida strain S298D plasmid pS298D	100	0.021	80.65	plasmid	PSQH01000013.1
spacer 119	ATAATGAGACCTTTTGACCGCCGTAACAAGCG	Not identified	-	-	-	Not identified	-
spacer 120	TTGAGCATTTGCTACGCCAGCTAATGCTAAAG	putative phage region	100	6e-11	100	Phage	LR134169.1
spacer 121	TTTCCCTAGCCAAATGATTTGTCGATCATTTA	Actinobacillus phage NCTC8529	100	1e-09	96.88	Phage	NZ_LR134310.1
spacer 122	ATTAAATAAAGAGAGGAAAAAATGAGCAGTAG	ICEPmu12601	100	0.029	85.71	ice	CP026859.1
		ICEPmu12591	100	0.029	85.71	ice	CP026860
		ICEPmu3361	100	0.029	85.71	ice	CP026861
		ICEPmu3358	100	0.029	85.71	ice	CP029712.1
		ICEPmu1	100	0.029	85.71	ice	CP003022
		ICEMh12565	100	0.029	85.71	ice	CP026856
		ICEMh12540	100	0.029	85.71	ice	CP026857
		ICEMh11935	100	0.029	85.71	ice	CP026858
		ICEMh6055	100	0.029	85.71	ice	CP029638
		ICeMh1	100	0.029	85.71	ice	NC_021082.1
		ICEHso2336	100	0.029	85.71	ice	NC_010519.1
		ICEHs1	100	0.029	85.71	ice	MF136609.1
		ICEMh3	100	0.029	85.71	ice	NC_020833.2
		ICEMh2	100	0.029	85.71	ice	NZ_CP006942.1
		ICEHs4	100	0.029	85.71	ice	NZ_CP018803.1
		ICEGlp3	100	0.029	85.71	ice	NZ_CP018032.1
spacer 123	TTTTCTAAGTCTAACATTTGATAATCCCCTTT	Pasteurella multocida strain S298D plasmid pS298D	100	0.021	80.65	plasmid	PSQH01000013.1
spacer 124	ACAATAGAGGAATGTAATTCGCCGGTTTGTGA	Haemophilus phage GHA9	100	3e-11	100.00	Phage	NZ_CP015434.1
spacer 125	TCTTTAAATCGGGTTTAAAGTGCGGTCAAATT	Pasteurella phage BS168	100	3e-05	92.86	Phage	NZ_CP031554.1
		Haemophilus phage GHA9	100	9e-05	86.67	Phage	NZ_CP015434.1
		Aggregatibacter phage NUM4039	100	9e-05	89.29	Phage	NZ_AP014520.1
		Haemophilus phage NCTC13334	100	7e-06	92.59	Phage	NZ_LT906463.1
spacer 126	TGACCAAAGCTGGCGTGATTTTTACGGTAGCA	Haemophilus phage GHA9	100	5e-08	93.55	Phage	NZ_CP015434.1
spacer 127	AGTTGATATCCACGCAATTTGACGGATTTCTT	Haemophilus phage GHA9	100	2e-06	90.32	Phage	NZ_CP015434.1
spacer 128	ATTTTCAAAACCTAAAAACTCATCATCCTTCC	Actinobacillus phage MIDG2356	100	1e-11	100.00	Phage	SAMEA1410961
spacer 129	TTTGCGCTTAACCAATCGACTGTACAGCCGTT	Actinobacillus phage MIDG2356	100	1e-11	100.00	Phage	SAMEA1410961
spacer 130	AAAAAAAGGCGGTGGTAATGGCGAGAATAATA	Actinobacillus phage MIDG2356	100	1e-11	100.00	Phage	SAMEA1410961
spacer 131	AAGCGAAACGATAGCAGTTTTAGCATCAGAAA	Actinobacillus phage MIDG2356	100	2e-11	100.00	Phage	SAMEA1410961
spacer 132	AATATATTGAAACAGAGGTAAAGACGTATGAA	Actinobacillus phage MIDG2356	100	2e-11	100.00	Phage	SAMEA1410961
spacer 133	GAACGTAAAATCAATATGTGCTATGACCTATT	Actinobacillus phage MIDG2356	100	1e-11	100.00	Phage	SAMEA1410961
spacer 134	AAACAAGAACTACAAGAATATTTTGACTCACT	Actinobacillus phage MIDG2356	100	2e-11	100.00	Phage	SAMEA1410961
spacer 135	ACTACACGACGACCGTCTAAAATCATCTCAAT	Not identified	-	-	-	Not identified	-
spacer 136	ATTAGATTTTTGCCAAACGGTTTATTCTTTCT	Not identified	-	-	-	Not identified	-
spacer 137	TTTGATTTGAAACTGGTCGAGAACGCTAAAGA	Actinobacillus phage MIDG2356	100	2e-11	100.00	Phage	SAMEA1410961
spacer 138	ACTCGGATTTACTTCCGCTATTTTACAGTGGT	Not identified	-	-	-	Not identified	-
spacer 139	GTTGTACATAGTCCAACCGTTTAAAGCAAATT	Not identified	-	-	-	Not identified	-
spacer 140	AGTCAATGTGATAAGTCATTAAAAATCTACCG	putative phage region	100	6e-11	100.00	Phage	LR134169.1
spacer 141	TCAGACTGTAAAGAACCATGTTCATAAGATAT	Not identified	-	-	-	Not identified	-
spacer 142	TGTTATAACTTCAGACTCTAATAAACCGTTAT	Not identified	-	-	-	Not identified	-
spacer 143	TGAATTGTAACCATAAATTCTCCACAATACCT	Not identified	-	-	-	Not identified	-
spacer 144	ATCTTGTTGGCAACTCATACAACGGTGTGCTT	Actinobacillus phage UG1970008-01-03	100	2e-11	100.00	Phage	JAJMUU010000001.1
		Actinobacillus phage W16181	100	1e-05	89.66	Phage	IMGVR_UViG_2896169469_000002
		Actinobacillus phage MIDG3380	100	1e-05	89.66	Phage	SAMEA1410869
spacer 145	TTTAAATGGAAAAAAGTCCTCTTTCTGACAAT	Pasteurella multocida subsp. multocida strain CIRMBP-0884 plasmid unnamed	100	0.006	85.19	plasmid	CP020346.1
spacer 146	GCCCGAACAAGATTCAATACTCTATTGATACC	M1C113_1 plasmid unnamed_1	100	4e-11	100.00	plasmid	CP063125.1
spacer 147	AACGAAGAAAGCGAAGAATACACGCCAATCCA	Actinobacillus phage MV1022	100	1e-11	100.00	Phage	IMGVR_UViG_2630968862_000001
spacer 148	AAAAGAAGAGGGAAAAGTAAATCCGATTGAGC	Not identified	-	-	-	Not identified	-
spacer 149	AAATAATTTGTCTTAAACCGGCATAAATTACT	Actinobacillus phage K17	100	2e-11	100.00	Phage	NZ_CP069797.1
		Actinobacillus phage MIDG3376	100	2e-11	100.00	Phage	SAMEA1410894
spacer 150	AATGCACATTAGAAAAAACAAGGTTAGGAAAA	Not identified	-	-	-	Not identified	-
spacer 151	GATGGGCAACTCTTGGAACTCACCATTAAGCG	Actinobacillus phage MIDG3376	100	1e-11	100.00	Phage	SAMEA1410894
		Actinobacillus phage MV1022	100	1e-11	100.00	Phage	IMGVR_UViG_2630968862_000001
spacer 152	GTTACCCCCCTAATTTGTGCTGAGGCACGTAT	Pasteurella multocida strain RCAD0259 plasmid pRCADGH-2	100	4e-05	89.66	plasmid	KX753679.1
spacer 153	GCCTGTTGTCCTGCCGTACCGTTTTGCATTTC	Actinobacillus phage MIDG3380	100	1e-11	100.00	Phage	SAMEA1410869
		Actinobacillus phage UG1970008-01-03	100	6e-10	96.88	Phage	JAJMUU010000001.1
		Actinobacillus phage MIDG3362	100	6e-10	96.88	Phage	IMGVR_UViG_2896169469_000004
		Actinobacillus phage MIDG2356	100	6e-10	96.88	Phage	SAMEA1410961
spacer 154	TCTAAAATACGTTTTAAAATTTCCCCGATTTC	Not identified	-	-	-	Not identified	-
spacer 155	TTGATAAGCACATGAGCAAATTTCTTAAACTG	Aggregatibacter actinomycetemcomitans strain D11S-1 plasmid S57	100.00	4e-11	100.00	plasmid	GQ866235.1
		Aggregatibacter actinomycetemcomitans plasmid pS23A	100.00	4e-11	100.00	plasmid	JX436327.1
		Actinobacillus actinomycetemcomitans plasmid pVT745	100.00	4e-11	100.00	plasmid	AF302424.1
		Haemophilus parainfluenzae strain M1C113_1 plasmid unnamed_2	100.00	2e-09	96.88	plasmid	CP063126.1
		Haemophilus parainfluenzae strain M1C142_1 plasmid unnamed_1	100.00	2e-09	96.88	plasmid	CP063118.1
		Pasteurella multocida strain RCAD0259 plasmid pRCADGH-2	100.00	2e-09	96.88	plasmid	KX753679.1
		Glaesserella parasuis strain YHP170504 plasmid unnamed1	100.00	0.0005	84.38	plasmid	CP054197.1
spacer 156	ATAATGTGGTATTGATTGATACTGATCCACAG	Not identified	-	-	-	Not identified	-
spacer 157	TAAATGCTTGTCAAGGTCAAGCCCTACGGGTC	Haemophilus parainfluenzae strain M1C113_1 plasmid unnamed_2	84	1e-05	92.59	plasmid	CP063126.1
		Haemophilus parainfluenzae strain M1C142_1 plasmid unnamed_1	84	1e-05	92.59	plasmid	CP063118.1
		Aggregatibacter actinomycetemcomitans strain D11S-1 plasmid S57	84	1e-05	92.59	plasmid	GQ866235.1
		Aggregatibacter actinomycetemcomitans plasmid pS23A	84	1e-05	92.59	plasmid	JX436327.1
		Actinobacillus actinomycetemcomitans plasmid pVT745	84	1e-05	92.59	plasmid	AF302424.1
		Pasteurella multocida strain RCAD0259 plasmid pRCADGH-2	84	1e-05	92.59	plasmid	KX753679.1
		Glaesserella parasuis strain YHP170504 plasmid unnamed1	81	1e-05	96.30	plasmid	CP054197.1
spacer 158	TAAAAAAGGGCAAGGAGCTTTTAACGAATAGC	Not identified	-	-	-	Not identified	-
spacer 159	GTAGGCGACCCGTAGGGCTTGACATTGACAAG	Glaesserella sp. 15-184 plasmid unnamed3	90	9e-07	93.10	plasmid	CP023060.1
		Haemophilus parahaemolyticus strain NEB129 plasmid pHha1733	84	9e-07	96.30	plasmid	CP038818.1
spacer 160	TCATTTCAAGGATATAAAGATTTAAACTGCTT	Haemophilus phage GHA9	100	1e-09	96.88	phage	NZ_CP015434.1
spacer 161	TTTGGCTTTCCGGTCAAATTATGGCGGCGAAC	Not identified	100	6e-11	100	chromossomal	LR134169.1
spacer 162	CTTAGGCTTTAATAAAGCTCGAATCCTAAGCC	Not identified	100	6e-11	100	chromossomal	LR134169.1
spacer 163	TCACGACGTTCCCGGCGAATAGATTCGCGTTG	Not identified	-	-	-	Not identified	-
spacer 164	CTTGAGAAGCAAATAAAGTGATCAGTTTATCAT	Haemophilus influenzae biotype aegyptius plasmid pF3028	100	7e-09	93.94	plasmid	AF469177.1
		Haemophilus influenzae biotype aegyptius plasmid pF3031	100	7e-09	93.94	plasmid	AF447808.1
		Haemophilus influenzae biotype aegyptius plasmid pF1947	100	3e-07	90.91	plasmid	AY647243.1
spacer 165	CTGAACCACCGGAAGGAATACTACAATTAGAAA	Not identified	-	-	-	Not identified	-
spacer 166	AGATAAACAAAAAATAGAAGAAATTAATATCA	Marine virus AFVG_25M96	100	0.028	89.66	phage	MN693555.1
		Crassvirales sp. isolate CLP19004	100	0.028	89.66	phage	PP824636.1
		Crassvirales sp. isolate CLP14302	100	0.028	89.66	phage	PP824632.1
		Staphylococcus phage S-CoN_Ph17	100	0.028	89.66	Phage	OR354840.1
		Staphylococcus phage S-CoN_Ph16	100	0.028	89.66	Phage	OR354839.1
		Staphylococcus phage S-CoN_Ph15	100	0.028	89.66	Phage	OR354838.1
		Staphylococcus phage S-CoN_Ph14	100	0.028	89.66	Phage	OR354837.1
		Staphylococcus phage S-CoN_Ph13	100	0.028	89.66	Phage	OR354836.1
		Staphylococcus phage S-CoN_Ph12	100	0.028	89.66	Phage	OR354835.1
		Staphylococcus phage S-CoN_Ph11	100	0.028	89.66	Phage	OR354834.1
		Staphylococcus phage S-CoN_Ph9	100	0.028	89.66	Phage	OR354832.1
		Staphylococcus phage S-CoN_Ph8	100	0.028	89.66	Phage	OR354831.1
		Staphylococcus phage S-CoN_Ph7	100	0.028	89.66	Phage	OR354830.1
		Staphylococcus phage S-CoN_Ph6	100	0.028	89.66	Phage	OR354829.1
		Staphylococcus phage S-CoN_Ph5	100	0.028	89.66	Phage	OR354828.1
		Staphylococcus phage S-CoN_Ph4	100	0.028	89.66	Phage	OR354827.1
		Staphylococcus phage S-CoN_Ph3	100	0.028	89.66	Phage	OR354826.1
		Staphylococcus phage S-CoN_Ph2	100	0.028	89.66	Phage	OR354825.1
		Staphylococcus phage S-CoN_Ph1	100	0.028	89.66	Phage	OR354824.1
		Staphylococcus phage 6ec	100	0.028	89.66	Phage	NC_024355.1
spacer 167	TTGCACAACGTGATTTAGAGATGGTCGCCAGT	Haemophilus phage GHA9	100	5e-08	93.55	phage	NZ_CP015434.1
		Aggregatibacter phage NUM4039	100	0.014	82.76	phage	NZ_AP014520.1
spacer 168	TTACTTTCCTCATCATTCGGATCAGTACGGAT	Haemophilus influenzae biotype aegyptius plasmid pF1947	100	0.0005	84.38	plasmid	AY647243.1
spacer 169	GAATTTATGAAACTAGCGAAACAGCTAAATGA	Not identified	-	-	-	Not identified	-
spacer 170	AGTTAAGGACGAGATGACGACTTAACTATAAC	Haemophilus influenzae biotype aegyptius plasmid pF1947	100	4e-05	92.31	plasmid	AY647243.1
spacer 171	AGCTAACCCGTGATATTGCAACGTTTACGTTG	Actinobacillus phage K17	100	1e-11	100.00	Phage	NZ_CP069797.1
		Actinobacillus phage MV1022	100	1e-11	100.00	Phage	IMGVR_UViG_2630968862_000001
		Actinobacillus phage MIDG3376	100	5e-11	100.00	Phage	SAMEA1410894
		Actinobacillus phage MIDG3394	100	5e-11	100.00	Phage	SAMEA1561910
		Actinobacillus phage H91-0380	100	6e-10	100.00	Phage	IMGVR_UViG_2521172696_000001
		Actinobacillus phage WF83	100	2e-09	96.77	Phage	NZ_CP031869.1
spacer 172	AGCATAAAAGCGGTAAAGCTCGCCTTTTGCAC	Actinobacillus phage MIDG3394	100	1e-11	100.00	Phage	SAMEA1561910
		Actinobacillus phage MV1022	100	1e-11	100.00	Phage	IMGVR_UViG_2630968862_000001
		Actinobacillus phage K17	100	6e-10	100.00	Phage	NZ_CP069797.1
		Actinobacillus phage MIDG3376	100	6e-10	100.00	Phage	SAMEA1410894
		Actinobacillus phage WF83	100	6e-10	100.00	Phage	NZ_CP031869.1
		Actinobacillus phage H91-0380	100	2e-09	96.77	Phage	IMGVR_UViG_2521172696_000001
spacer 173	ACAAAAAGAACATTGCAAAACAAGCACTTCCC	Marine virus AFVG_117M14	84	0.028	92.86	Phage	MN692979
spacer 174	CAGTCAATGGAAGGCAATTTAATGCCGTTTGGT	Actinobacillus phage K17	100	5e-12	100.00	Phage	NZ_CP069797.1
		Actinobacillus phage MIDG3376	100	5e-12	100.00	Phage	SAMEA1410894
		Actinobacillus phage MIDG3394	100	5e-12	100.00	Phage	SAMEA1561910
		Actinobacillus phage WF83	100	5e-12	100.00	Phage	NZ_CP031869.1
		Actinobacillus phage MV1022	100	5e-12	100.00	Phage	IMGVR_UViG_2630968862_000001
spacer 175	ACTCGGAGAAGAACCGGAATTTCCTCCGGAAC	Not identified	-	-	-	Not identified	-
spacer 176	CGATACCATTTGTCGTTAAGCATTACGGTTTC	Actinobacillus phage UG1970008-01-03	100	2e-11	100.00	Phage	JAJMUU010000001.1
		Actinobacillus phage MIDG3380	100	2e-11	100.00	Phage	SAMEA1410869
spacer 177	ATTCAAACACGGAAATGAATACATAATCAGTC	Not identified	-	-	-	Not identified	-
spacer 178	AAAAATAATAGATAATCCCTTGttttttttAT	Not identified	-	-	-	Not identified	-
spacer 179	TTTTTGGCTGCGTCAATGTTTAAATCATTGAG	Not identified	-	-	-	Not identified	-
spacer 180	TCATCATCAGGATCGCCAGCATTTACCACTGT	Pasteurella multocida strain KVNON-213 plasmid unnamed1	93	0.006	83.33	plasmid	CP049757.1
		Haemophilus parainfluenzae strain M1C113_1 plasmid unnamed_1	90	4e-05	89.66	plasmid	NZ_CP063125.1
		Haemophilus parainfluenzae strain M1C147_1 plasmid unnamed_1	81	0.002	88.46	plasmid	CP063114.1
spacer 181	ACGCCACTAGGAAGAAATGAGGGATCTGCAAA	Not identified	-	-	-	Not identified	-
spacer 182	TGGTGTCATTCACACAACGGCGAATATGCGTG	Haemophilus influenzae biotype aegyptius plasmid pF3028	100.00	0.006	81.25	plasmid	AF469177.1
		Haemophilus influenzae biotype aegyptius plasmid pF3031	100.00	0.006	81.25	plasmid	AF447808.1
		Haemophilus influenzae biotype aegyptius plasmid pF1947	100.00	0.006	81.25	plasmid	AY647243.1
spacer 183	AATCAAAAAAGATTGTTGGGAATAAGAAAGGA	Haemophilus influenzae biotype aegyptius plasmid pF1947	84	9e-07	96.30	plasmid	AY647243.1
		Haemophilus influenzae biotype aegyptius plasmid pF3028	84	0.0005	88.89	plasmid	AF469177.1
		Haemophilus influenzae biotype aegyptius plasmid pF3031	84	0.0005	88.89	plasmid	AF447808.1
spacer 184	TTTTGCATTGCTTGATTTGCAAGCTCGAATCA	Haemophilus influenzae biotype aegyptius plasmid pF3028	100.00	1e-05	87.50	plasmid	AF469177.1
		Haemophilus influenzae biotype aegyptius plasmid pF3031	100.00	1e-05	87.50	plasmid	AF447808.1
		Haemophilus influenzae biotype aegyptius plasmid pF1947	100.00	1e-05	87.50	plasmid	AY647243.1
		Pasteurella multocida strain S298D plasmid pS298D	96	0.021	80.65	plasmid	PSQH01000013.1
spacer 185	AACGATTCCCGAGAGATTTTCTTATCCTTGCTT	Not identified	-	-	-	Not identified	-
spacer 186	AATCAATTAACCATAATAATACGTCGCAACCG	Not identified	-	-	-	Not identified	-
spacer 187	ACATTTCGATCAAAAACAGCAGCTAATCTCTT	Actinobacillus phage NCTC11384-2 (partial)	100	6e-10	96.88	Phage	IMGVR_UViG_648276612_000005
		Actinobacillus phage K17	100	6e-10	96.88	Phage	NZ_CP069797.1
		Actinobacillus phage MIDG3394	100	6e-10	96.88	Phage	SAMEA1561910
		Actinobacillus phage WF83	100	6e-10	96.88	Phage	NZ_CP031869.1
		Actinobacillus phage MV1022	100	6e-10	96.88	Phage	IMGVR_UViG_2630968862_000001
		Actinobacillus phage MIDG3376	100	8e-09	93.75	Phage	SAMEA1410894
spacer 188	TCGTGAATATCGTCATATTTCAAAACAAAGCT	Haemophilus influenzae biotype aegyptius plasmid pF3028	100	2e-08	93.75	plasmid	AF469177.1
		Haemophilus influenzae biotype aegyptius plasmid pF3031	100	2e-08	93.75	plasmid	AF447808.1
		Haemophilus influenzae biotype aegyptius plasmid pF1947	100	2e-08	93.75	plasmid	AY647243.1
spacer 189	ACTATCTGTACTCTCTTGTTGTATTTTATTGT	Not identified	-	-	-	Not identified	-
spacer 190	ATAAAATAAAAAGGACTATTCCCAGAAACATAT	Not identified	-	-	-	Not identified	-
spacer 191	AATTGCGAGGTTGCCCAAAGTTAAGCCAATTG	Actinobacillus phage MIDG2356	100	1e-11	100.00	Phage	SAMEA1410961
		Actinobacillus phage MIDG3362	100	2e-10	100.00	Phage	IMGVR_UViG_2896169469_000004
spacer 192	AGAATCCATAGCCAACATTACAACGGCTATCC	Avibacterium paragallinarum strain Modesto clone AvpmuC-2M genomic sequence	100	4e-07	90.62	Phage	JN627905.1
spacer 193	TATCAAAGATGCCAAGGAAGCAAACTCGCAAA	Not identified	-	-	-	Not identified	-
spacer 194	AAATGAAAAACGTCTTATCATCGGCACAAATG	Not identified	-	-	-	Not identified	-
spacer 195	ATATTCCTACTTGATTAAAAAAGATACGCAAC	Not identified	-	-	-	Not identified	-
spacer 196	ACAAAAAGTAACACTTTCAGAAGAAGCGATAT	Not identified	-	-	-	Not identified	-
spacer 197	TACACCGGAACCTTGTCCTTTACCATTACCTG	Not identified	-	-	-	Not identified	-
spacer 198	ATTTTGGCGACAAAGAAAGTCGAGGGGATGAT	Actinobacillus phage WF83	100	1e-11	100.00	Phage	NZ_CP031869.1
		Actinobacillus phage K17	100	6e-10	96.88	Phage	NZ_CP069797.1
		Actinobacillus phage MIDG3394	100	6e-10	96.88	Phage	SAMEA1561910
		Actinobacillus phage MV1022	100	6e-10	96.88	Phage	IMGVR_UViG_2630968862_000001
spacer 199	ACAACATTAAAAAATACGACCTACGAGGTGGA	Actinobacillus phage MV1022	100	0.0005	88.46	Phage	IMGVR_UViG_2630968862_000001
spacer 200	TAAGTCATTGAATATAAAAGCTGACATCCGAT	putative ICE region	100	7e-11	100.00	ice	NZ_CP069796.1
spacer 201	AAGTTCAGCGAATTTTAAAAGCAATTGATGCG	Not identified	-	-	-	Not identified	-
spacer 202	CGATGCTTTTCCTTTGAATATCAGGAGCAAAG	putative ICE region	100	7e-11	100.00	ice	SAMEA1410971
spacer 203	TAACGATAGTGAGCTTTTCGTCAATTTAGGCT	Not identified	-	-	-	Not identified	-
spacer 204	TTAATAAGGATTCATTAATCATCTATAAAATT	Actinobacillus phage MV1022	100	2e-11	100.00	Phage	IMGVR_UViG_2630968862_000001
		Actinobacillus phage MIDG3376	100	2e-11	100.00	Phage	SAMEA1410894
spacer 205	TGTCCGCACAGCTTAATCGCACATGGGATTGA	Actinobacillus phage UG1970008-01-03	100	1e-11	100.00	Phage	JAJMUU010000001.1
		Actinobacillus phage MIDG3362	100	1e-11	100.00	Phage	IMGVR_UViG_2896169469_000004
spacer 206	TAATGGCAAAAACCAAAACAGGTTATTCTGCA	Caudoviricetes sp. isolate 45	90	0.028	89.66	Phage	MN855975.1
spacer 207	CCGTACCTGCAGCCGGTAAACCGTCTTTCACTT	Not identified	-	-	-	Not identified	-
spacer 208	TCATAAAAAAGCACAATTGATAATTGCAATTT	Actinobacillus phage UG1970008-01-03	100	2e-11	100.00	Phage	JAJMUU010000001.1
spacer 209	TCCTGTACGTCCTCGTCCACTCCAACTTGTTC	Actinobacillus phage WF83	100	5e-05	89.29	Phage	NZ_CP031869.1
		Actinobacillus phage MIDG3394	100	5e-05	89.29	Phage	SAMEA1561910
spacer 210	CAATGAAATGCAAAGTCAAACACAAAATCAGA	Actinobacillus phage MV1022	100	2e-11	100.00	Phage	IMGVR_UViG_2630968862_000001
spacer 211	GAAATGTGGATTTCTCTATCATAATGACAAAG	Actinobacillus phage NCTC11384-2 (partial)	100	1e-11	100.00	Phage	vOTU_00235438
		Actinobacillus phage MIDG3394	100	1e-11	100.00	Phage	SAMEA1561910
		Actinobacillus phage WF83	100	1e-11	100.00	Phage	NZ_CP031869.1
		Actinobacillus phage MV1022	100	1e-11	100.00	Phage	IMGVR_UViG_2630968862_000001
		Actinobacillus phage K17	100	8e-09	93.75	Phage	NZ_CP069797.1
		Actinobacillus phage MIDG3376	100	8e-09	93.75	Phage	SAMEA1410894
spacer 212	TCCAAGGGATTGAGTCTGATTAGTCGATTACT	Actinobacillus phage MV1022	100	2e-11	100.00	Phage	IMGVR_UViG_2630968862_000001
		Actinobacillus phage MIDG3376	100	2e-11	100.00	Phage	SAMEA1410894
spacer 213	ATTCAAAACCACTTTCCGCTTTTGCTCTCTAT	Actinobacillus phage K17	100	1e-11	100.00	Phage	NZ_CP069797.1
		Actinobacillus phage MIDG3376	100	5e-11	100.00	Phage	SAMEA1410894
		Actinobacillus phage MV1022	100	5e-11	100.00	Phage	IMGVR_UViG_2630968862_000001
spacer 214	TAAGGAAATGAAAACTAGCGAGCTTTTAAAGC	Actinobacillus phage WF83	100	2e-11	100.00	Phage	NZ_CP031869.1
		Actinobacillus phage MIDG3394	100	2e-11	100.00	Phage	SAMEA1561910
spacer 215	ATCAAAACACGGAAATGAATACATAATCAGCT	Not identified	-	-	-	Not identified	-
spacer 216	ATTCATTCGATTGCGTTTGGTGCGATTGTTGAA	Actinobacillus phage MIDG3394	100	0.002	88.89	Phage	SAMEA1561910
spacer 217	ATCAAAACGAGGAAATGAATACATAATCAGCC	Not identified	-	-	-	Not identified	-
spacer 218	ATTTTGTTTTGATAAGATTGATAACTTGCGTT	putative ICE region	100	0.003	86.67	ice	SAMEA1410908
spacer 219	ATACGGCAGTGAAGTGACTATTCAAAATTATG	Not identified	-	-	-	Not identified	-
spacer 220	ATCATCAAAACAAATTGTAAAGCCTTCCTTGT	Not identified	-	-	-	Not identified	-
spacer 221	CTTTGGGGATTTCCACTTATAAGGAGAATCCC	TPA: Caudoviricetes sp. isolate ct5iK1	84	0.008	92.59	Phage	BK024961.1
spacer 222	AGTTAAAAAAAGCAAATGGTTAAAAACTTCGT	Not identified	-	-	-	Not identified	-
spacer 223	TTTGTAGTCCTTCGGATACGCTGCAAATTCTG	Haemophilus influenzae biotype aegyptius plasmid pF3028	100	9e-07	90.62	plasmid	AF469177.1
		Haemophilus influenzae biotype aegyptius plasmid pF3031	100	9e-07	90.62	plasmid	AF447808.1
		Haemophilus influenzae biotype aegyptius plasmid pF1947	100	9e-07	90.62	plasmid	AY647243.1
spacer 224	GTTTGAAGCACATGATCTTAAAAGATTATCTT	Not identified	-	-	-	Not identified	-
spacer 225	TTGCGATATTGAAAAATTCCAAGCTGTCCGGG	Haemophilus ducreyi strain ATCC 27722 plasmid pNAD1	93	1e-05	90.00	plasmid	AY434675.1
spacer 226	TATGCGTGGCTTGGTCAAATGCCGAAATTAGT	Actinobacillus phage MIDG3380	100	2e-11	100.00	Phage	SAMEA1410869
spacer 227	ATAGGCTTCAGATACACCGACAATCGCAATAT	Actinobacillus phage UG1970008-01-03	100	7e-10	96.88	Phage	JAJMUU010000001.1
		Actinobacillus phage MIDG3380	100	7e-10	96.88	Phage	SAMEA1410869
spacer 228	TTATCAGGAATATTCTGCCGCTTATGAGATAC	putative phage region	100	6e-11	100	Phage	LR134169.1
spacer 229	TTATTGCGTATCACAATATCGCCAACTCTAAT	Not identified	-	-	-	Not identified	-
spacer 230	CTTTGGAAAAGGAACAGGATCAGGGGGCGAACT	Aggregatibacter actinomycetemcomitans strain D11S-1 plasmid S25	100	5e-11	100.00	plasmid	GQ866234.1
		Pasteurella multocida strain S298D plasmid pS298D	100	1e-05	87.50	plasmid	PSQH01000013.1
spacer 231	GCAAAATACAATAAAGGCAGTACATTACAGGG	Not identified	-	-	-	Not identified	-
spacer 232	TGTGGTAAAACTAAAGCCCGTTGAATGTTATT	Not identified	-	-	-	Not identified	-
spacer 233	TATGCCAAATTGCCCGTGTTGCAATGGCAATC	Aggregatibacter actinomycetemcomitans strain D11S-1 plasmid S25	100	6e-09	96.77	plasmid	GQ866234.1
		Pasteurella multocida strain S298D plasmid pS298D	100	0.0001	86.67	plasmid	PSQH01000013.1
spacer 234	ACCTGGTGTTGTAAAGGGGTGACGTTTGAAAC	Haemophilus parainfluenzae strain M1C113_1 plasmid unnamed_2	100	4e-11	100.00	plasmid	CP063126.1
		Haemophilus parainfluenzae strain M1C142_1 plasmid unnamed_1	100	4e-11	100.00	plasmid	CP063118.1
		Aggregatibacter actinomycetemcomitans strain D11S-1 plasmid S57	100	4e-11	100.00	plasmid	GQ866235.1
		Aggregatibacter actinomycetemcomitans plasmid pS23A	100	4e-11	100.00	plasmid	JX436327.1
		Actinobacillus actinomycetemcomitans plasmid pVT745	100	4e-11	100.00	plasmid	AF302424.1
		Pasteurella multocida strain RCAD0259 plasmid pRCADGH-2	100	4e-11	100.00	plasmid	KX753679.1
spacer 235	AAAGCAAAATCACGCATGGAGGTGTTATGGCGA	Not identified	-	-	-	Not identified	-
spacer 236	TTTCATTGCCATTTTACAGATATTTTCATTTA	TPA: Caudoviricetes sp. isolate ctLOm15	100	0.028	92.31	Phage	BK040083.1
spacer 237	TAATTTTGCCAATGCTCCCATTTTTTGTATTT	Not identified	-	-	-	Not identified	-
spacer 238	GTAGGGAGGCGGTAGCTACTTGCCTAATTTTT	Haemophilus influenzae biotype aegyptius plasmid pF3028	100	0.006	83.33	plasmid	AF469177.1
		Haemophilus influenzae biotype aegyptius plasmid pF3031	100	0.006	83.33	plasmid	AF447808.1
spacer 239	GCTATGTAGTCGTTTTCCATTTATTACCTCAT	Haemophilus parainfluenzae strain M1C113_1 plasmid unnamed_1	100	4e-11	100.00	plasmid	NZ_CP063125.1
spacer 240	ATTTTTTTATGTTTGCCTGATTTCATTATCGT	Not identified	-	-	-	Not identified	-
spacer 241	TATCAATGAAATCAAAAATCTAAAACAGTTAG	Not identified	-	-	-	Not identified	-
spacer 242	TTCCATTCGAATAACGGAACCGGAAACCTTGA	Not identified	-	-	-	Not identified	-
spacer 243	TAGCGACAAAATTCATCAGAATCACCGGTCCT	putative phage region	100.00	6e-11	100.00	Phage	CP103814.1
spacer 244	AAGCCCCCACGTGAAACTGATTAACCGCTTGC	Actinobacillus phage MIDG3394	100	1e-11	100.00	Phage	SAMEA1561910
		Actinobacillus phage K17	100	6e-10	96.88	Phage	NZ_CP069797.1
		Actinobacillus phage WF83	100	6e-10	96.88	Phage	NZ_CP031869.1
		Actinobacillus phage MV1022	100	6e-10	96.88	Phage	IMGVR_UViG_2630968862_000001
		Actinobacillus phage MIDG3376	100	9e-08	93.33	Phage	SAMEA1410894
spacer 245	TTCTTTACttttttttAATTCATTAAACGCTT	putative phage region	93	7e-10	100.00	Phage	LR134310.1
spacer 246	ATATTCATCCATTCCAGCCGTAGACATCTTTA	putative phage region	90	1e-07	96.55	Phage	CP103814.1
spacer 247	GTCGAACTCTTGATAAACTTGTGCGTCTCGTA	Actinobacillus phage W16181	100	2e-11	100.00	Phage	IMGVR_UViG_2896169469_000002
		Actinobacillus phage MIDG3380	100	2e-11	100.00	Phage	SAMEA1410869
		Actinobacillus phage UG1970008-01-03	100	7e-10	96.88	Phage	JAJMUU010000001.1
spacer 248	TTTGAATCGAAACCAAACTTATTTTTAATCTT	Actinobacillus phage MIDG2356	100	2e-11	100.00	Phage	SAMEA1410961
spacer 249	TTCCACGATGATTTAGCTGCTTTGATTAAAGC	Actinobacillus phage MIDG2356	100	2e-11	100.00	Phage	SAMEA1410961
		Actinobacillus phage MIDG3380	100	2e-11	100.00	Phage	SAMEA1410869
		Actinobacillus phage W16181	100	8e-09	93.75	Phage	IMGVR_UViG_2896169469_000002
spacer 250	TCAAAGCGAAACGGATTGCCATGAATATCTAA	Bibersteinia phage 189	100	6e-07	90.62	Phage	NZ_CP006955.1
		Pasteurella phage BS168	100	7e-06	87.50	Phage	NZ_CP031554.1
		Aggregatibacter phage NUM4039	100	0.0003	84.38	Phage	NZ_AP014520.1
spacer 251	CAAGACCAAGATTGCAATTACTGGAAAAACGT	Not identified	-	-	-	Not identified	-
spacer 252	CAGCAAGAGCGGCAATCAAATTCGCCGAATAT	Actinobacillus phage UG1970008-01-03	100	1e-11	100.00	Phage	JAJMUU010000001.1
		Actinobacillus phage MIDG3380	100	6e-10	96.88	Phage	SAMEA1410869
spacer 253	TCTTATAAGAGTGATCTTTTTCTAGCATTCTC	Not identified	-	-	-	Not identified	-
spacer 254	ATATACCAGTTATAATCTCTAATTGTAAAGAG	Not identified	-	-	-	Not identified	-
spacer 255	AACCGTGATCGGTAATTTTCGTTGCACTAGTT	Haemophilus influenzae biotype aegyptius plasmid pF3028	93.55	8e-08	100	plasmid	AF469177.1
		Haemophilus influenzae biotype aegyptius plasmid pF3031	93.55	8e-08	100	plasmid	AF447808.1
spacer 256	TGCTTTTCGTTTACTCGAAAGAATAAAACACG	Not identified	-	-	-	Not identified	-
spacer 257	GAGATAAATCGTTATCCAAAATTTAACGTATT	Not identified	-	-	-	Not identified	-
spacer 258	ACTGAACCCTGACTTCCCTACCCTCAGTTCAA	Actinobacillus phage MIDG3394	100	1e-11	100	Phage	SAMEA1561910
		Actinobacillus phage MV1022	100	1e-11	100	Phage	IMGVR_UViG_2630968862_000001
spacer 259	TTGCGTGCAACATACTTCCGCAGTTCCTCGCC	Actinobacillus phage WF83	100	6e-10	96.88	Phage	NZ_CP031869.1
		Actinobacillus phage MV1022	100	6e-10	96.88	Phage	IMGVR_UViG_2630968862_000001
		Actinobacillus phage MIDG3394	100	3e-07	90.62	Phage	SAMEA1561910
spacer 260	AACATATTTTCTAAACGCTGACGTTCTGTTCC	Haemophilus phage GHA9	100	2e-07	93.33	Phage	NZ_CP015434.1
spacer 261	ATGCCGCGCGGAATAATCCCACCAGCATTATGT	Haemophilus phage NCTC13334	100	8e-06	87.50	Phage	NZ_LT906463.1
		Bibersteinia phage 189	100	0.0001	84.85	Phage	P006955.1
spacer 262	AAATGCCCCGCATCTCGTAGCCGTTTAGCTTG	Actinobacillus phage WF83	100	1e-11	100.00	Phage	NZ_CP031869.1
		Actinobacillus phage MV1022	100	1e-11	100.00	Phage	IMGVR_UViG_2630968862_000001
spacer 263	CAGCACTTCGCATCATTGACCATCCAACGTACC	Not identified	-	-	-	Not identified	-
spacer 264	TAATACTTCCAAAGAATTGTATGATAATTTAC	TPA: Caudoviricetes sp. isolate ctDhN25	87.10	0.028	100	Phage	BK041800.1
spacer 265	ACAAGTGCTGAAGAAAAATATAGGGAATATAA	Haemophilus influenzae biotype aegyptius plasmid pF1947	100	3e-06	100.00	plasmid	AY647243.1
		Haemophilus influenzae biotype aegyptius plasmid pF3028	100	0.0001	95.65	plasmid	AF469177.1
		Haemophilus influenzae biotype aegyptius plasmid pF3031	100	0.0001	95.65	plasmid	AF447808.1
spacer 266	AACGGAATTTGAGTTGGAATTCATAAAATTAT	Not identified	-	-	-	Not identified	-
spacer 267	TCGAAACCCAAAGGAGAAAAAAATGAAAATTA	TPA: Caudoviricetes sp. isolate ct7t28	100	0.008	93.10	Phage	BK043245.1
spacer 268	TATCTAGCCCTGAAGCTTCAGGGCTAGTTCAT	Not identified	-	-	-	Not identified	-
spacer 269	ACGCTAAAGCGTGGGCAAACACGAGGACTAAT	Not identified	-	-	-	Not identified	-
spacer 270	ATAACGCCGAATGGCAATCTTTCAACCAAAGC	Not identified	-	-	-	Not identified	-
spacer 271	TTATGCAATAGCCGTTGTATATGACAAAAATAC	Haemophilus influenzae biotype aegyptius plasmid pF3028	100	4e-06	92.86	plasmid	AF469177.1
		Haemophilus influenzae biotype aegyptius plasmid pF3031	100	4e-06	92.86	plasmid	AF447808.1
		Haemophilus influenzae biotype aegyptius plasmid pF1947	100	0.0001	89.29	plasmid	AY647243.1
spacer 272	ATATTGCATTATGCAAAAAATAAGCTCAATTT	Haemophilus influenzae biotype aegyptius plasmid pF3028	100	9e-07	93.10	plasmid	AF469177.1
		Haemophilus influenzae biotype aegyptius plasmid pF3031	100	9e-07	93.10	plasmid	AF447808.1
		Haemophilus influenzae biotype aegyptius plasmid pF1947	100	9e-07	93.10	plasmid	AY647243.1
spacer 273	AATGTGCCACATCCTTGGGTGAGCCATCGCGT	Actinobacillus phage MIDG3380	100	6e-10	96.88	Phage	SAMEA1410869
spacer 274	GTTACCCCCTCATTTGTGCTAAAGCACGATAT	Haemophilus parainfluenzae strain M1C113_1 plasmid unnamed_2	100	4e-11	100.00	plasmid	CP063126.1
		Haemophilus parainfluenzae strain M1C142_1 plasmid unnamed_1	100	4e-11	100.00	plasmid	CP063118.1
		Aggregatibacter actinomycetemcomitans strain D11S-1 plasmid S57	100	4e-11	100.00	plasmid	GQ866235.1
		Aggregatibacter actinomycetemcomitans plasmid pS23A	100	4e-11	100.00	plasmid	JX436327.1
		Actinobacillus actinomycetemcomitans plasmid pVT745	100	2e-09	96.77	plasmid	AF302424.1
		Pasteurella multocida strain RCAD0259 plasmid pRCADGH-2	100	6e-09	96.97	plasmid	KX753679.1
spacer 275	ACAATAAATATTCTGATGAAATATTTCAACTT	TPA: Caudoviricetes sp. isolate ctEIL2	100	0.028	92.86	phage	BK026516.1
spacer 276	TTTGTGCTTTTAATAAATCTCAGACAGATGAT	putative phage region	100	6e-11	100	Phage	LR134169.1
spacer 277	GCCATGGCAAATATGAATGAATTAGCCGGTAA	Actinobacillus phage K17	100	1e-11	100.00	Phage	NZ_CP069797.1
		Actinobacillus phage MIDG3376	100	1e-11	100.00	Phage	SAMEA1410894
		Actinobacillus phage MIDG3394	100	1e-11	100.00	Phage	SAMEA1561910
		Actinobacillus phage WF83	100	1e-11	100.00	Phage	NZ_CP031869.1
		Actinobacillus phage MV1022	100	1e-11	100.00	Phage	IMGVR_UViG_2630968862_000001
spacer 278	TAGCGAAACTTGGTTTGTGTTTTCGTGGTTAC	Actinobacillus phage K17	100	5e-11	100.00	Phage	NZ_CP069797.1
		Actinobacillus phage MIDG3376	100	5e-11	100.00	Phage	SAMEA1410894
		Actinobacillus phage MIDG3394	100	5e-11	100.00	Phage	SAMEA1561910
		Actinobacillus phage WF83	100	5e-11	100.00	Phage	NZ_CP031869.1
		Actinobacillus phage MV1022	100	5e-11	100.00	Phage	IMGVR_UViG_2630968862_000001
spacer 279	TCGTGAAATTGCTGATTCAATGATAGGTGCTA	Not identified	-	-	-	Not identified	-
spacer 280	TTCATACCTGAACCACCGGAAGAAATACTACA	putative phage region	100	6e-11	100	Phage	LR134169.1
spacer 281	CCGACAATTAGCAATATTATTGTACAAACTGC	Pasteurella multocida strain FJ6671 plasmid pFJ6671	100	0.007	93.94	plasmid	NZ_MT338506.1
spacer 282	ATTCGGTAACTATCCCTAAGCTAAAAGGTACA	Not identified	93	7e-10	100	chromossomal	NC_010519
spacer 283	TGAATTTAATAATTCTTTCTTCTGGAGTTCTA	Haemophilus parainfluenzae strain M1C147_1 plasmid unnamed_1	100	2e-09	96.88	plasmid	CP063114.1
spacer 284	TCGTGAATATCGTCATACTTCAAAACAAAACT	Haemophilus influenzae biotype aegyptius plasmid pF3028	100	4e-11	100.00	plasmid	AF469177.1
		Haemophilus influenzae biotype aegyptius plasmid pF3031	100	4e-11	100.00	plasmid	AF447808.1
		Haemophilus influenzae biotype aegyptius plasmid pF1947	100	4e-11	100.00	plasmid	AY647243.1
spacer 285	ATACACACCCGCACTATATAGCGTAGGTTCAA	Not identified	-	-	-	Not identified	-
spacer 286	TAATTTACGGTGCAGTATCCTAACTTAATAGT	Actinobacillus phage NCTC8529	100	0.001	85.71	Phage	NZ_LR134310.1
spacer 287	TATTGTTTGTTGTTTAACTATACTTAGTATAT	Not identified	-	-	-	Not identified	-
spacer 288	TATCTGAAAAGATAGGCTTTTTTTATTCCCGA	Bacillus phage vB_BceM_Bc431v3	100	0.008	87.88	Phage	NC_020873.1
spacer 289	GATGAACGATATTTTGGAAGATTACAAAGGAT	Not identified	-	-	-	Not identified	-
spacer 290	ACCTAGACCAGCACAAATGACAGATGCAAATG	Actinobacillus phage MIDG3380	100	1e-11	100.00	Phage	SAMEA1410869
spacer 291	TAATAAATACTTTCACTCCGACAATTAAGTTC	Not identified	-	-	-	Not identified	-
spacer 292	ATATTCTCATTGGCTTATAGCATTTTCCCTGC	Not identified	-	-	-	Not identified	-
spacer 293	AATGTAATTATGCTGTGCTAATAATGCTGGCG	Actinobacillus phage K17	100	1e-11	100.00	Phage	NZ_CP069797.1
		Actinobacillus phage MIDG3376	100	1e-11	100.00	Phage	SAMEA1410894
		Actinobacillus phage WF83	100	1e-11	100.00	Phage	NZ_CP031869.1
		Actinobacillus phage MV1022	100	1e-11	100.00	Phage	IMGVR_UViG_2630968862_000001
		Actinobacillus phage MIDG3394	100	6e-10	96.88	Phage	SAMEA1561910
spacer 294	GCCTTTTTTAGGCGAAGGCTTAGACGAAGCAT	Not identified	-	-	-	Not identified	-
spacer 295	TCTTCTAAAAGTAATATTGACATTATTTTTTA	Haemophilus parainfluenzae strain M1C142_1 plasmid unnamed_1	100	4e-11	100.00	plasmid	CP063118.1
		Haemophilus parainfluenzae strain M1C113_1 plasmid unnamed_2	100	2e-09	96.88	plasmid	CP063126.1
		Aggregatibacter actinomycetemcomitans strain D11S-1 plasmid S57	100	2e-09	96.88	plasmid	GQ866235.1
		Aggregatibacter actinomycetemcomitans plasmid pS23A	100	2e-09	96.88	plasmid	JX436327.1
		Pasteurella multocida strain RCAD0259 plasmid pRCADGH-2	100	2e-08	93.75	plasmid	KX753679.1
		Actinobacillus actinomycetemcomitans plasmid pVT745	100	3e-06	92.86	plasmid	AF302424.1
		Haemophilus parasuis plasmid pHS-Rec	100	0.021	84.62	plasmid	AY862436.1
		Glaesserella parasuis strain YHP170504 plasmid unnamed2	100	0.021	84.62	plasmid	CP054196.1
		Haemophilus parasuis strain D74 plasmid pD74	100	0.021	84.62	plasmid	CP018033.1
spacer 296	TGATAAACATTATGCGAAATAAGGCTCTTTAA	Not identified	-	-	-	Not identified	-
spacer 297	ATTTAAGGCCCCGGATTTTTATCAGTATCCAA	Haemophilus ducreyi strain ATCC 27722 plasmid pNAD1	100	9e-07	90.62	plasmid	AY434675.1
spacer 298	TTATTAATCAATGACTTACAATCATTTTACTT	Not identified	-	-	-	Not identified	-
spacer 299	TTGTGATATTGACAAATTTAAAGCAGTTCAAG	Not identified	-	-	-	Not identified	-
spacer 300	ATAAGACCCAAGACGAGCTAAAAACGCTAGAA	Not identified	-	-	-	Not identified	-
spacer 301	TTTGTGTGTCCTCGCTACGAACGAACCAAAGT	Not identified	-	-	-	Not identified	-
spacer 302	TTTCTCCCATTTTTCATCATTATTGAGAATTG	Not identified	-	-	-	Not identified	-
spacer 303	TGAACAAGAATTGCAAGAATATTTTGATTCGA	Actinobacillus phage MIDG2356	100	5e-05	89.29	Phage	SAMEA1410961
spacer 304	AGTCAAAAGTTAATTGAGACGATTAAATCGCT	Actinobacillus phage UG1970008-01-03	100	1e-11	100.00	Phage	JAJMUU010000001.1
		Actinobacillus phage MIDG3380	100	1e-11	100.00	Phage	SAMEA1410869
spacer 305	TATGCGAATTGACTAAGCCCTCTTTACCGTCA	Haemophilus parainfluenzae strain M1C113_1 plasmid unnamed_1	100	4e-05	89.66	plasmid	NZ_CP063125.1
		Haemophilus influenzae biotype aegyptius plasmid pF3028	100	4e-05	89.66	plasmid	AF469177.1
		Haemophilus influenzae biotype aegyptius plasmid pF3031	100	4e-05	89.66	plasmid	AF447808.1
		Haemophilus influenzae biotype aegyptius plasmid pF1947	100	4e-05	89.66	plasmid	AY647243.1
spacer 306	TTGACAACCGACCGCAAATTCTTAATGGTTTT	Glaesserella parasuis strain YHP170504 plasmid unnamed1	100	2e-09	96.88	plasmid	CP054197.1
		Haemophilus parainfluenzae strain M1C113_1 plasmid unnamed_2	100	3e-06	90.32	plasmid	CP063126.1
		Haemophilus parainfluenzae strain M1C142_1 plasmid unnamed_1	100	3e-06	90.32	plasmid	CP063118.1
		Aggregatibacter actinomycetemcomitans strain D11S-1 plasmid S57	100	3e-06	90.32	plasmid	GQ866235.1
		Aggregatibacter actinomycetemcomitans plasmid pS23A	100	3e-06	90.32	plasmid	JX436327.1
		Actinobacillus actinomycetemcomitans plasmid pVT745	100	3e-06	90.32	plasmid	AF302424.1
		Pasteurella multocida strain RCAD0259 plasmid pRCADGH-2	100	3e-06	90.32	plasmid	KX753679.1
spacer 307	TTCTTATCATCATAAGGTGGCTCTTTCAGCTC	Not identified	-	-	-	Not identified	-
spacer 308	TCGTCTTGCGTGATTTGAGTGCGCTGAGAACG	Actinobacillus phage MIDG3394	100	8e-09	100.00	Phage	SAMEA1561910
		Actinobacillus phage MIDG3376	100	3e-07	90.62	Phage	SAMEA1410894
		Actinobacillus phage MV1022	100	0.0006	86.67	Phage	IMGVR_UViG_2630968862_000001
spacer 309	AGCAGAAAGCTCACACGGAATGTGGAATTTTT	Haemophilus influenzae biotype aegyptius plasmid pF3028	100	4e-05	87.10	plasmid	AF469177.1
		Haemophilus influenzae biotype aegyptius plasmid pF3031	100	4e-05	87.10	plasmid	F447808.1
		Haemophilus influenzae biotype aegyptius plasmid pF1947	100	4e-05	87.10	plasmid	AY647243.1
spacer 310	TTTGGGTTTCGAGGGTATGACATTATTTTTTC	Not identified	-	-	-	Not identified	-
spacer 311	TCTATGCCGCAAGTGCGGCGTATTCTACTCTT	Haemophilus influenzae biotype aegyptius plasmid pF1947	100	2e-08	93.75	plasmid	AY647243.1
spacer 312	AACAAGCACGTATTAAAAGCGATTTTATCAAAT	Not identified	-	-	-	Not identified	-
spacer 313	AAATTGTTGTAAAGACTCAACCTGATTACGCT	Not identified	-	-	-	Not identified	-
spacer 314	GCGATAACGAGCCTCACCAATAAAAACCTGAA	Actinobacillus phage K17	100	1e-11	100.00	Phage	NZ_CP069797.1
		Actinobacillus phage MIDG3376	100	1e-11	100.00	Phage	SAMEA1410894
		Actinobacillus phage MIDG3394	100	1e-11	100.00	Phage	SAMEA1561910
		Actinobacillus phage MV1022	100	1e-11	100.00	Phage	IMGVR_UViG_2630968862_000001
		Actinobacillus phage WF83	100	5e-11	100.00	Phage	NZ_CP031869.1
spacer 315	ATTTAAAGGAGCGGAAGATACCTTGTGTAAAG	Not identified	-	-	-	Not identified	-
spacer 316	TCATTTTGTGATTGGCGAGAAATTTATCAAAA	Actinobacillus phage K17	100	1e-11	100.00	Phage	NZ_CP069797.1
		Actinobacillus phage MIDG3394	100	1e-11	100.00	Phage	SAMEA1561910
		Actinobacillus phage MV1022	100	1e-11	100.00	Phage	IMGVR_UViG_2630968862_000001
		Actinobacillus phage MIDG3376	100	8e-09	93.75	Phage	SAMEA1410894
		Actinobacillus phage WF83	100	8e-09	93.75	Phage	NZ_CP031869.1
spacer 317	TGATGAAATTGATAAAAGTTACCAGTCAATGG	Actinobacillus phage MIDG3376	100	1e-11	100.00	Phage	SAMEA1410894
		Actinobacillus phage MIDG3394	100	1e-11	100.00	Phage	SAMEA1561910
		Actinobacillus phage K17	100	2e-09	96.77	Phage	NZ_CP069797.1
		Actinobacillus phage WF83	100	2e-09	96.77	Phage	NZ_CP031869.1
		Actinobacillus phage MV1022	100	2e-09	96.77	Phage	IMGVR_UViG_2630968862_000001
spacer 318	TTGTAGCGAATTGAATTTAAAAGCTGTTTAGT	Not identified	-	-	-	Not identified	-
spacer 319	AGTTACAACTGTAATCAATGCTCGTTTTTCGT	Actinobacillus phage M62 (partial)	100	2e-11	100.00	Phage	IMGVR_UViG_648276612_000005
spacer 320	TCCTGAAAAAGCAAGCGGAAAAGCCAAAGGTA	Actinobacillus phage NCTC11384-2 (partial)	100	3e-07	93.55	Phage	IMGVR_UViG_648276612_000005
spacer 321	CTGAGTTTTGGACTGCTTTATTGGTCTATTTAC	Actinobacillus phage K17	100	5e-12	100.00	Phage	NZ_CP069797.1
spacer 322	GTTGAAGCACAAGCTAAAATGGGGCGTGGTCA	Not identified	100	6e-11	100	chromossomal	LR134169.1
spacer 323	CACAAGGGATAGGGAACAAGTATTTTTACGAT	Not identified	-	-	-	Not identified	-
spacer 324	TTGCAAGCGTTGGCACTTGTTGGCAACGTTTG	Actinobacillus porcitonsillarum pKMA505 plasmid	100	8e-08	93.55	plasmid	AJ830710.1
		Actinobacillus porcitonsillarum plasmid pKMA202	100	8e-08	93.55	plasmid	AM748706.1
spacer 325	TACCGCAAGGATATTGGATAATTTATCATTCA	Actinobacillus phage MV1022	100	1e-11	100.00	Phage	IMGVR_UViG_2630968862_000001
		Actinobacillus phage K17	100	3e-08	93.55	Phage	NZ_CP069797.1
spacer 326	GCTTACGCGACGGCTTTATGGTAGCTCAAATC	Actinobacillus phage UG1970008-01-03	100	2e-11	100.00	Phage	JAJMUU010000001.1
spacer 327	GCCATGGCATCTAGGTTCTCAGTCAGCATACC	Actinobacillus phage K17	100	1e-11	100.00	Phage	NZ_CP069797.1
		Actinobacillus phage MIDG3376	100	1e-11	100.00	Phage	SAMEA1410894
		Actinobacillus phage MIDG3394	100	1e-11	100.00	Phage	SAMEA1561910
		Actinobacillus phage WF83	100	1e-11	100.00	Phage	NZ_CP031869.1
		Actinobacillus phage MV1022	100	1e-11	100.00	Phage	IMGVR_UViG_2630968862_000001
spacer 328	TTCGCCGTACCGAGAAATTCTTAGTTCAACAA	Actinobacillus phage MIDG2356	100	8e-09	93.75	Phage	SAMEA1410961
spacer 329	TAATATCCAATTTGCAATTGCAGAGGCGCAAA	Actinobacillus phage MV1022	100	2e-11	100.00	Phage	IMGVR_UViG_2630968862_000001
		Actinobacillus phage MIDG3376	100	3e-07	90.62	Phage	SAMEA1410894
		Actinobacillus phage MIDG3394	100	3e-07	90.62	Phage	SAMEA1561910
spacer 330	TTTTGCCTGCGATGCTGGTTTCGGTTCGATAC	Not identified	-	-	-	Not identified	-
spacer 331	TGCGTAATGTCGCACCTTTTTCTTTTCTATTTCT	Not identified	100	2e-11	100	chromossomal	CP103830.1
spacer 332	TGCTCTACATTGTAAAATGTTTAATTAAAAAT	Not identified	-	-	-	Not identified	-
spacer 333	TGCAGAGCTCTTTATTGGCTTAAGTGTGTGCT	Haemophilus phage GHA9	100	5e-08	100.00	Phage	NZ_CP015434.1
spacer 334	TTAAAAATATGCTTCATCGCCGCATTGATTAG	Shewanella phage X14	100	0.008	87.50	Phage	NC_071016.1
spacer 335	TAAATCCAAGCCTCTAATTTATCACGAGATTG	Actinobacillus phage NCTC11384-2 (partial)	100	1e-11	100.00	Phage	vOTU_08560114
		Actinobacillus phage MIDG3394	100	1e-11	100.00	Phage	SAMEA1561910
		Actinobacillus phage WF83	100	1e-11	100.00	Phage	NZ_CP031869.1
		Actinobacillus phage MV1022	100	1e-11	100.00	Phage	IMGVR_UViG_2630968862_000001
		Actinobacillus phage K17	100	6e-10	96.88	Phage	NZ_CP069797.1
		Actinobacillus phage MIDG3376	100	8e-09	93.75	Phage	SAMEA1410894
spacer 336	ACTTTAAAAACTCTTCAATTGTTACTTTTGGA	Actinobacillus phage NCTC8529	100	1e-09	96.88	Phage	NZ_LR134310.1
spacer 337	AAGCCGTTGCTTGGTCGCACTCGACAAATTGCC	TPA: Siphoviridae sp. ctRwl19	81	3e-07	92.59	Phage	BK032716.1
spacer 338	ATAATGCTGCACATCTGAGATGTGTCCGTCAT	Actinobacillus phage NCTC11384-2 (partial)	100	1e-11	100.00	Phage	vOTU_08560114
		Actinobacillus phage MV1022	100	1e-11	100.00	Phage	IMGVR_UViG_2630968862_000001
		Actinobacillus phage WF83	100	6e-10	96.88	Phage	NZ_CP031869.1
spacer 339	ACGAATAAAGCCGATCCAATCAATATGGGCGG	Mannheimia phage vB_MhS_587AP2	90	1e-05	100	Phage	NC_028743.1
		Mannheimia phage vB_MhS_535AP2	90	1e-05	100	Phage	NC_028853.1
spacer 340	ACGGATTATCCGAGTAATTCATCTCGATAATC	Glaesserella phage SH03	100	0.004	100	Phage	NZ_CP009158.1
spacer 341	GGCAAAAGAAATGCTAGAAAACGCAATCAAGC	Actinobacillus phage MIDG3394	100	1e-11	100.00	Phage	SAMEA1561910
		Actinobacillus phage WF83	100	1e-11	100.00	Phage	NZ_CP031869.1
		Actinobacillus phage NCTC11384-2 (partial)	100	1e-06	92.86	Phage	vOTU_08560114
spacer 342	AGGCAAGCCCGATATGATCACAAATAGCCTTG	Actinobacillus phage K17	100	1e-11	100.00	Phage	NZ_CP069797.1
spacer 343	TTGCCACTTTTTAACTCCCTCAATACGAGGGA	Actinobacillus phage K17	100	5e-11	100	Phage	NZ_CP009158.1
		Actinobacillus phage MIDG3376	100	1e-06	90.62	Phage	SAMEA1410894
		Actinobacillus phage MIDG3394	100	1e-06	90.62	Phage	SAMEA1561910
		Actinobacillus phage WF83	100	1e-06	90.62	Phage	NZ_CP031869.1
		Actinobacillus phage MV1022	100	1e-06	90.62	Phage	IMGVR_UViG_2630968862_000001
spacer 344	CCCGAAGAATTGATTTTAATCAATTTTATAAA	Unidentified plasmid plasmid GF1-2_000012F	87	0.019	100	plasmid	CP021585.1
spacer 345	TTAAAACATGGACTACTATACTAAACTCATAT	Not identified	-	-	-	Not identified	-
spacer 346	TCTATGAAGAGTTGGAAAATAGAGGGGTCGGG	TPA: Siphoviridae sp. ctPAi1	81	0.002	100	Phage	BK014842.1
spacer 347	AAATAGATCGCTTGTATAAGCGAGCTATATTC	Not identified	-	-	-	Not identified	-
spacer 348	TAGCACGTTCGCGAAGCCTGCGTATGCTACCT	Not identified	-	-	-	Not identified	-
spacer 349	ATACCGATAAAATAAAACGGAATTTCTCGTAA	TPA: Caudoviricetes sp. isolate ctmWk24	81	0.002	100	Phage	BK052831.1
spacer 350	ATTGTCATCGAGTCTTAATACGCGCATTTGCTC	Not identified	-	-	-	Not identified	-
spacer 351	GTTTTTGTCCTTGTATCGCACTAAATACTTAA	Not identified	-	-	-	Not identified	-
spacer 352	ATAATATCGGCGATACTGTCTTGTTCGCTGTT	Not identified	-	-	-	Not identified	-
spacer 353	GCCAAGTGCGGGATTTTTACTATAAGGAACAA	Actinobacillus phage NCTC11384-2 (partial)	100	1e-11	100.00	Phage	vOTU_00235438
		Actinobacillus phage K17	100	1e-11	100.00	Phage	NZ_CP069797.1
		Actinobacillus phage MIDG3376	100	1e-11	100.00	Phage	SAMEA1410894
		Actinobacillus phage MIDG3394	100	1e-11	100.00	Phage	SAMEA1561910
		Actinobacillus phage WF83	100	1e-11	100.00	Phage	NZ_CP031869.1
		Actinobacillus phage MV1022	100	1e-11	100.00	Phage	IMGVR_UViG_2630968862_000001
spacer 354	CAGTGGATTTACTGGAGATTAAGCTAATTCGT	Actinobacillus phage K17	100	1e-11	100.00	Phage	NZ_CP069797.1
		Actinobacillus phage MIDG3376	100	1e-11	100.00	Phage	SAMEA1410894
		Actinobacillus phage MIDG3394	100	1e-11	100.00	Phage	SAMEA1561910
		Actinobacillus phage MV1022	100	1e-11	100.00	Phage	IMGVR_UViG_2630968862_000001
		Actinobacillus phage WF83	100	2e-10	100.00	Phage	NZ_CP031869.1
spacer 355	TGCTTATCCGTGAATGACACAACTCCGCACAT	Actinobacillus phage MV1022	100	2e-11	100.00	Phage	IMGVR_UViG_2630968862_000001
		Actinobacillus phage MIDG3376	100	2e-11	100.00	Phage	SAMEA1410894
spacer 356	TGCACCGGAGGATGCTGATAGTGCTATTAGTG	Actinobacillus phage MIDG3376	100	1e-11	100.00	Phage	SAMEA1410894
		Actinobacillus phage MV1022	100	1e-11	100.00	Phage	IMGVR_UViG_2630968862_000001
		Actinobacillus phage H91-0380	100	2e-09	100.00	Phage	IMGVR_UViG_2521172696_000001
		Actinobacillus phage MIDG3394	100	3e-08	93.55	Phage	SAMEA1561910
		Actinobacillus phage K17	100	5e-05	89.29	Phage	NZ_CP069797.1
		Actinobacillus phage WF83	100	5e-05	89.29	Phage	NZ_CP031869.1
spacer 357	ATTCTTGCACCGAGTTTGCGAGTAAGTAATCA	Actinobacillus phage MV1022	100	2e-11	100.00	Phage	IMGVR_UViG_2630968862_000001
		Actinobacillus phage WF83	100	2e-11	100.00	Phage	NZ_CP031869.1
spacer 358	AATTCGCCAAACTAGACATAATTAACCCACCA	Actinobacillus phage K17	100	1e-11	100.00	Phage	NZ_CP069797.1
		Actinobacillus phage MIDG3376	100	1e-11	100.00	Phage	SAMEA1410894
		Actinobacillus phage MIDG3394	100	1e-11	100.00	Phage	SAMEA1561910
		Actinobacillus phage WF83	100	1e-11	100.00	Phage	NZ_CP031869.1
		Actinobacillus phage MV1022	100	1e-11	100.00	Phage	IMGVR_UViG_2630968862_000001
spacer 359	GAGAAGAAGCGGAGAGTCTGACAATGACTGAA	Glaesserella phage SH03	96	0.001	100	Phage	NZ_CP009158.1
spacer 360	GTTTGGTTGAATAACGATGTAAGGCGTGTCTT	Actinobacillus phage K17	100	1e-11	100.00	Phage	NZ_CP069797.1
		Actinobacillus phage MIDG3376	100	1e-11	100.00	Phage	SAMEA1410894
		Actinobacillus phage MIDG3394	100	1e-11	100.00	Phage	SAMEA1561910
		Actinobacillus phage WF83	100	1e-11	100.00	Phage	NZ_CP031869.1
		Actinobacillus phage MV1022	100	1e-11	100.00	Phage	IMGVR_UViG_2630968862_000001
spacer 361	AATGGAGATAATCAGCAGATGAAAACCAAGAT	Actinobacillus phage K17	100	1e-11	100.00	Phage	NZ_CP069797.1
		Actinobacillus phage MIDG3376	100	1e-11	100.00	Phage	SAMEA1410894
		Actinobacillus phage MIDG3394	100	1e-11	100.00	Phage	SAMEA1561910
		Actinobacillus phage WF83	100	1e-11	100.00	Phage	NZ_CP031869.1
		Actinobacillus phage MV1022	100	1e-11	100.00	Phage	IMGVR_UViG_2630968862_000001
spacer 362	ACTTGGTGCGATTGCCGGTGCGGCTTTAACCG	Actinobacillus phage K17	100	1e-11	100.00	Phage	NZ_CP069797.1
		Actinobacillus phage MIDG3376	100	1e-11	100.00	Phage	SAMEA1410894
		Actinobacillus phage MIDG3394	100	1e-11	100.00	Phage	SAMEA1561910
		Actinobacillus phage WF83	100	1e-11	100.00	Phage	NZ_CP031869.1
		Actinobacillus phage MV1022	100	1e-11	100.00	Phage	IMGVR_UViG_2630968862_000001
spacer 363	TGCAGTTGGCAAATCCTTAAATTTAGTTGCTA	Actinobacillus phage K17	100	1e-11	100.00	Phage	NZ_CP069797.1
		Actinobacillus phage MIDG3376	100	1e-11	100.00	Phage	SAMEA1410894
		Actinobacillus phage MIDG3394	100	1e-11	100.00	Phage	SAMEA1561910
		Actinobacillus phage MV1022	100	1e-11	100.00	Phage	IMGVR_UViG_2630968862_000001
spacer 364	TAATGCGGAAGAAGTCTTAGGATATGTTGCAG	Actinobacillus phage K17	100	1e-11	100.00	Phage	NZ_CP069797.1
		Actinobacillus phage MIDG3376	100	1e-11	100.00	Phage	SAMEA1410894
		Actinobacillus phage MIDG3394	100	1e-11	100.00	Phage	SAMEA1561910
		Actinobacillus phage MV1022	100	1e-11	100.00	Phage	IMGVR_UViG_2630968862_000001
spacer 365	TCAAAAAACTTAACGGCTGGTTATTCAGTATC	Glaesserella phage SH03	93	9e-05	100	Phage	NZ_CP009158.1
spacer 366	TTTTGCCCCGGTGCGAGTAAATCAGACCAAAT	Actinobacillus phage K17	100	1e-11	100.00	Phage	NZ_CP069797.1
		Actinobacillus phage MIDG3376	100	1e-11	100.00	Phage	SAMEA1410894
		Actinobacillus phage MIDG3394	100	1e-11	100.00	Phage	SAMEA1561910
		Actinobacillus phage MV1022	100	1e-11	100.00	Phage	IMGVR_UViG_2630968862_000001
		Actinobacillus phage WF83	100	6e-10	96.88	Phage	NZ_CP031869.1
spacer 367	AATCCACGTATCAACGGGTTTATTGCTAAATC	Actinobacillus phage K17	100	1e-11	100.00	Phage	NZ_CP069797.1
		Actinobacillus phage MV1022	100	1e-11	100.00	Phage	IMGVR_UViG_2630968862_000001
		Actinobacillus phage WF83	100	8e-09	93.75	Phage	NZ_CP031869.1
spacer 368	AAAGACGGCAAAATTCGCCAAATGCTCTGTAT	Glaesserella phage SH03	100	3e-11	100	Phage	NZ_CP009158.1
spacer 369	AAGTTTTGCTGTACTTGCTTAAGACCTTTAAC	Actinobacillus phage K17	100	1e-11	100.00	Phage	NZ_CP069797.1
		Actinobacillus phage MIDG3394	100	1e-11	100.00	Phage	SAMEA1561910
		Actinobacillus phage WF83	100	1e-11	100.00	Phage	NZ_CP031869.1
		Actinobacillus phage MV1022	100	1e-11	100.00	Phage	IMGVR_UViG_2630968862_000001
		Actinobacillus phage MIDG3376	100	5e-11	100.00	Phage	SAMEA1410894
spacer 370	ACTTCGGTTTGAACGAGTTCGATTTTGGGCTT	Not identified	-	-	-	Not identified	-
spacer 371	AATGAAAAACAACAGCAACAGCAACAGCAACA	Escherichia phage vB_Ecos_CEB_EC3a	87	0.002	100	Phage	NC_047812.1
spacer 372	ACGGTATTGTTGTAAAAGGCTACTCTGCAAAA	Actinobacillus phage MIDG3376	100	1e-11	100.00	Phage	SAMEA1410894
		Actinobacillus phage WF83	100	1e-11	100.00	Phage	NZ_CP031869.1
		Actinobacillus phage MV1022	100	1e-11	100.00	Phage	IMGVR_UViG_2630968862_000001
		Actinobacillus phage K17	100	5e-11	100.00	Phage	NZ_CP069797.1
		Actinobacillus phage MIDG3394	100	5e-11	100.00	Phage	SAMEA1561910
spacer 373	AGTCGCTGTCAATCGGCTTAGTATTTTCTCCC	Actinobacillus phage MV1022	100	1e-11	100.00	Phage	IMGVR_UViG_2630968862_000001
		Actinobacillus phage K17	100	1e-05	87.10	Phage	NZ_CP069797.1
		Actinobacillus phage MIDG3376	100	1e-05	87.10	Phage	SAMEA1410894
		Actinobacillus phage MIDG3394	100	1e-05	87.10	Phage	SAMEA1561910
		Actinobacillus phage WF83	100	1e-05	87.10	Phage	NZ_CP031869.1
spacer 374	AAGAAGAATGTTTTGAGGCACTTTACAACTAC	Glaesserella phage SH03	100	7e-06	100	Phage	NZ_CP009158.1
spacer 375	AAACGGCGGGCAAGCAATGGTGGCGGATTTAG	Actinobacillus phage K17	100	1e-11	100.00	Phage	NZ_CP069797.1
		Actinobacillus phage MIDG3376	100	1e-11	100.00	Phage	SAMEA1410894
		Actinobacillus phage MIDG3394	100	1e-11	100.00	Phage	SAMEA1561910
		Actinobacillus phage WF83	100	1e-11	100.00	Phage	NZ_CP031869.1
		Actinobacillus phage MV1022	100	1e-11	100.00	Phage	IMGVR_UViG_2630968862_000001
spacer 376	TTGAGCTTCCGCCAGCAAGGTTGCCGCATACA	Actinobacillus phage K17	100	1e-11	100.00	Phage	NZ_CP069797.1
		Actinobacillus phage MIDG3376	100	1e-11	100.00	Phage	SAMEA1410894
		Actinobacillus phage MIDG3394	100	1e-11	100.00	Phage	SAMEA1561910
		Actinobacillus phage WF83	100	1e-11	100.00	Phage	NZ_CP031869.1
		Actinobacillus phage MV1022	100	1e-11	100.00	Phage	IMGVR_UViG_2630968862_000001
spacer 377	ATAATGCCACCAAGATAACCCACGCTGTTCTG	Histophilus ovis plasmid p9L	96	6e-05	100	plasmid	AF546882.1
		Haemophilus parahaemolyticus strain FDAARGOS_1199 plasmid unnamed	84	0.007	100	plasmid	CP069511.1
spacer 378	ATAAAGGCAAGCGGTATTAGGATCGTAAAAAT	Not identified	-	-	-	Not identified	-
spacer 379	ACTTCACGCCAGTAATCAGATGATACCAACGC	Actinobacillus phage K17	100	1e-11	100.00	Phage	NZ_CP069797.1
		Actinobacillus phage MIDG3376	100	1e-11	100.00	Phage	SAMEA1410894
		Actinobacillus phage MIDG3394	100	1e-11	100.00	Phage	SAMEA1561910
		Actinobacillus phage WF83	100	1e-11	100.00	Phage	NZ_CP031869.1
		Actinobacillus phage MV1022	100	1e-11	100.00	Phage	IMGVR_UViG_2630968862_000001
spacer 380	ACGCAGAAGAAACTGTGAAATATATCAAAGAC	Not identified	-	-	-	Not identified	-
spacer 381	ATACATTCTCATAAAATAAATTGTTGCAATT	TPA: Caudoviricetes sp. isolate cttFM10	100	0.023	92.86	Phage	BK058119.1
spacer 382	TATCAGCAATTTCAGTACTAATAATCCCTAC	Actinobacillus phage UG1970008-01-03	100	5e-11	100.00	Phage	JAJMUU010000001.1
spacer 383	ATTCAGAATATTTTGTTTATAAAGCTTAAAAT	Not identified	-	-	-	Not identified	-
spacer 384	CCTTTATAAACAGGCAATTCGACAATCGTCCA	Not identified	-	-	-	Not identified	-
spacer 385	TTAGGAGCGTTACAATGCCCGAACATCTTATC	Not identified	-	-	-	Not identified	-
spacer 386	GTAAAAACACAAATTAAAAATGAATTAAGTAA	Pasteurella multocida subsp. multocida strain CIRMBP-0884 plasmid unnamed	84	0.002	100	plasmid	CP020346.1
		ICEAcs1	84	0.008	100	ice	NZ_CP009159.1
		ICEAce1	84	0.008	100	ice	NZ_LR134310.1
spacer 387	TGCATAAGTAAATAAGCCTACCAAAGCAAATG	Not identified	-	-	-	Not identified	-
spacer 388	TGTTCCGCTCGGGGTGGTGGTTTCTTCTAAAA	Not identified	-	-	-	Not identified	-
spacer 389	AAGAGCGATTAGCCTACGAACAGATGAAGAAT	Haemophilus influenzae biotype aegyptius plasmid pF3028	87	0.002	100	plasmid	AF469177.1
		Haemophilus influenzae biotype aegyptius plasmid pF3031	87	0.002	100	plasmid	AF447808.1
		Haemophilus influenzae biotype aegyptius plasmid pF1947	87	0.002	100	plasmid	AY647243.1
spacer 390	TGCATAAGTAAATAAGCCTACCAAAGCAAATG	Not identified	-	-	-	Not identified	-
spacer 391	TGTTCCGCTCGGGGTGGTGGTTTCTTCTAAAA	Not identified	-	-	-	Not identified	-
spacer 392	TCAAAATTACCGAGAACCCTTACTAAGAGGAC	putative phage region	96	0.007	100	Phage	LR134169.1
spacer 393	ACCGGAAGGAATACTACAATTAGAAAAATTAT	putative phage region	100	0.0002	100	Phage	LR134169.1
spacer 394	CTGATCTTGCCCATCTGAAAACACGCCGTTTT	Not identified	100	3e-09	96.88	chromossomal	LR134310.1
spacer 395	ATTAACTGCCTGCATTAAAACCACAGTCGCCT	Haemophilus phage GHA9	93	1e-08	100	Phage	NZ_CP015434.1
spacer 396	ATTTAAACGCCAAAGGTTTCCAATTGGTACAA	Not identified	100	6e-11	100	chromossomal	LR134169.1
spacer 397	CAAGAACAAAGGGCATAATGCACCAAAGAAAG	Glaesserella parasuis strain YHP170504 plasmid unnamed1	100	2e-10	100	plasmid	CP054197.1
		Glaesserella parasuis strain EHP1804 plasmid unnamed, complete sequence	100	2e-10	100	plasmid	CP069309.1
		Pasteurella multocida strain FJ6671 plasmid pFJ6671, complete sequence	100	2e-10	96.88	plasmid	MT338506.1
spacer 398	AAAGAACAAAAACAGACTTCGCTAGTTTTTGC	Haemophilus influenzae biotype aegyptius plasmid pF3028	100	2e-09	100	plasmid	AF469177.1
		Haemophilus influenzae biotype aegyptius plasmid pF3031	100	2e-09	100	plasmid	AF447808.1
		Haemophilus influenzae biotype aegyptius plasmid pF1947	100	2e-09	100	plasmid	AY647243.1
spacer 399	AGCCAAAAGCGAACAAGAATTACTAAGAATTG	Pasteurella multocida strain FJ6671 plasmid pFJ6671	100	4e-06	100	plasmid	NZ_MT338506.1
spacer 400	AACGCACACCGGCTTCAGGCACATTCGGTAAC	Not identified	100	2e-09	96.88	chromossomal	LR134169.1
spacer 401	GTATCGAACAAGCTCAAAGTATTTCTGATGAA	Actinobacillus phage UG1970008-01-03	100	1e-11	100.00	Phage	JAJMUU010000001.1
		Actinobacillus phage MIDG3380	100	0.0002	84.38	Phage	SAMEA1410869
		Actinobacillus phage W16181	100	0.0002	84.38	Phage	IMGVR_UViG_2896169469_000002
spacer 402	TATTATTCTGATAAATTCAGTAAGGAGTATAT	Pasteurella multocida strain S298D plasmid pS298D	93	1e-05	100	plasmid	PSQH01000013.1
spacer 403	TATTGAGAAGCGGATTTTTCAATGGGTAAATA	Not identified	-	-	-	Not identified	-
spacer 404	GAATCAAGCGATAACGGCAAGCGACTTGTTGA	Actinobacillus phage MIDG3376	100	1e-11	100.00	Phage	SAMEA1410894
		Actinobacillus phage K17	100	8e-09	93.75	Phage	NZ_CP069797.1
		Actinobacillus phage MV1022	100	8e-09	93.75	Phage	IMGVR_UViG_2630968862_000001
		Actinobacillus phage MIDG3394	100	9e-08	93.33	Phage	SAMEA1561910
		Actinobacillus phage WF83	100	3e-07	90.62	Phage	NZ_CP031869.1
spacer 405	ACTAAGCTATTAGCTTTATAAACAATCAATTC	Pasteurella multocida strain S298D plasmid pS298D	90	0.0001	100	plasmid	PSQH01000013.1
		Aggregatibacter actinomycetemcomitans strain D11S-1 plasmid S25	100	0.0005	100	plasmid	GQ866234.1
spacer 406	TGTAAGGCTTTGGCTTGCTGTTGCTTCAATTC	Not identified	-	-	-	Not identified	-
spacer 407	CGTTTTATCGGCGCAGCCTTTGATGCAACGGG	Aggregatibacter phage NUM4039	100	7e-06	100	Phage	NZ_AP014520.1
		Pasteurella phage BS168	100	0.0003	100	Phage	NZ_CP031554.1
spacer 408	TTTGAAGTGGTGGCAGAAACGCATATTCGGTA	Uncutivated virus 5 (partial)	100	2e-10	100.00	Phage	IMGVR_UViG_3300011723_000013
spacer 409	AATTTCTCCTAGCCTATCTGAAAAGATAGG	Not identified	-	-	-	Not identified	-
spacer 410	ACGTTTTACTAACGACTTCTTGCGTATAACCA	Not identified	-	-	-	Not identified	-
spacer 411	ATTCAGAAGCGGTCGTTGCTATGTAAAAGCAT	Not identified	-	-	-	Not identified	-
spacer 412	CGCTTGATGGAGCGTAAACGAATGAAGGCTTTA	Actinobacillus phage MIDG3394	100	5e-12	100.00	Phage	SAMEA1561910
		Actinobacillus phage WF83	100	5e-12	100.00	Phage	NZ_CP031869.1
		Actinobacillus phage K17	100	1e-06	87.88	Phage	NZ_CP069797.1
		Actinobacillus phage MIDG3376	100	1e-06	87.88	Phage	SAMEA1410894
		Actinobacillus phage NCTC11384-2 (partial)	100	0.0006	81.82	Phage	IMGVR_UViG_648276612_000005
		Actinobacillus phage MV1022	100	0.0006	81.82	Phage	IMGVR_UViG_2630968862_000001
spacer 413	TATGATATATATTTAAGTTATAAGGAATATAC	Not identified	-	-	-	Not identified	-
spacer 414	TGGTTAAGATTATGCGGATCTTCACCCAAAAT	putative ICE region	100	7e-11	100.00	ice	SAMEA1410966
spacer 415	TTGATTCGCATAGCCTGTCGGTTGAATGTTGA	Haemophilus parainfluenzae strain M1C113_1 plasmid unnamed_1	100	2e-10	100.00	plasmid	NZ_CP063125.1
		Haemophilus influenzae biotype aegyptius plasmid pF1947	100	1e-06	93.33	plasmid	AY647243.1
		Pasteurella multocida strain FJ6671 plasmid pFJ6671	100	1e-06	93.33	plasmid	MT338506.1
		Pasteurella multocida strain FJ6671 plasmid pFJ6671	100	1e-06	93.33	plasmid	NZ_MT338506.1
spacer 416	GAAGAAAAAAACCGTGAAGAGCAAAGCGGCGC	Not identified	-	-	-	Not identified	-
spacer 417	AAAGAGGATGATTTTGTGCCAAGCGTGGGAAA	Actinobacillus phage NCTC11384-2 (partial)	100	1e-11	100.00	Phage	vOTU_00271546
		Actinobacillus phage MIDG3394	100	8e-09	93.75	Phage	SAMEA1561910
		Actinobacillus phage WF83	100	8e-09	93.75	Phage	NZ_CP031869.1
spacer 418	TAATTGGCTTCTTAAGGTACGAAGATCATTTA	Pasteurella multocida strain FCf147 plasmid unnamed1	100	0.023	81.25	plasmid	NZ_CP143491.1
spacer 419	TTTCCCACCTCGAGTTGGGGCAGCTAATGATA	Not identified	-	-	-	Not identified	-
spacer 420	TTAAGTTCAAGCGATAATGTGATGTTAATCCA	Not identified	-	-	-	Not identified	-
spacer 421	ACGTTAAAACGTGGGCTGCCGTCTTTGGCATA	Pasteurella multocida strain FJ6671 plasmid pFJ6671	100	2e-10	100.00	plasmid	MT338506.1
		Haemophilus influenzae biotype aegyptius plasmid pF3031	100	8e-08	93.75	plasmid	AF447808.1
		Haemophilus influenzae biotype aegyptius plasmid pF3028	100	8e-08	93.75	plasmid	AF469177.1
		Haemophilus influenzae biotype aegyptius plasmid pF1947	100	4e-06	90.62	plasmid	NC_007206.1
spacer 422	ACCTTCCATCGCCCATTCACGTGGATAAACCA	Not identified	-	-	-	Not identified	-
spacer 423	AGAGAAAAAGAGAAAAAGAGTAAAAGTAAAAA	Not identified	-	-	-	Not identified	-
spacer 424	TACTCTAGTTGACCAGTATGAAATGCAATTC	Not identified	-	-	-	Not identified	-
spacer 425	AAAGATACTACACAAACGAGGAAAGGTGGA	Not identified	-	-	-	Not identified	-
spacer 426	CAAAAAACCCTCTTATCCCAACCTAGTAAA	Not identified	-	-	-	Not identified	-
spacer 427	TAAGTTATTGTTCGTAAAATCACAAAATGA	Not identified	-	-	-	Not identified	-
spacer 428	CAAGAATATTGATTTTGATGTTAGCTGTTT	Not identified	-	-	-	Not identified	-
spacer 429	CCTGTTGAACTATTTGAAATGGCTAACTTA	Not identified	-	-	-	Not identified	-
spacer 430	GTAATAGTGTTAGTAACGATAGAACCACCG	Not identified	-	-	-	Not identified	-
spacer 431	ACCTAAACGATACATAATTACCGTAAAGTA	Not identified	-	-	-	Not identified	-
spacer 432	AAACGATTGTTTAATGCTTGCTCTGTTAAG	Not identified	-	-	-	Not identified	-
spacer 433	TCTCAGACCTCGCTCATACAAGCTGACTGA	Not identified	-	-	-	Not identified	-
spacer 434	GTGCCGTCGTGGTTGCGATTGAAACTTTCA	Not identified	-	-	-	Not identified	-
spacer 435	TATCAGTGACAATATGCGTATCACTATTAT	Not identified	-	-	-	Not identified	-

## Sheet: S8
Table S8. Defence systems prediction of A. pleuropneumoniae MGEs genomes using PADLOC and defensefinder
MGE	system	protein.name	target.name	target.description	seqid	start	end	strand	relative.position
pAPP1L5	RM_type_II	REase_II	NZ_MK851047.1_34	# 22337 # 23545 # 1 # ID=1_34;partial=00;start_type=ATG;rbs_motif=GGA/GAG/AGG;rbs_spacer=5-10bp;gc_cont=0.498	NZ_MK851047.1	22337	23545	+	34
pAPP1L5	RM_type_II	MTase_II	NZ_MK851047.1_35	# 23579 # 25012 # -1 # ID=1_35;partial=00;start_type=ATG;rbs_motif=GGxGG;rbs_spacer=3-4bp;gc_cont=0.494	NZ_MK851047.1	23579	25012	-	35
ICEApl2	RM_type_I	MTase_I	ICEApl2_26	# 26298 # 28013 # 1 # ID=2_26;partial=00;start_type=ATG;rbs_motif=GGA/GAG/AGG;rbs_spacer=5-10bp;gc_cont=0.364	ICEApl2	26298	28013	+	26
ICEApl2	RM_type_II	MTase_II	ICEApl2_26	# 26298 # 28013 # 1 # ID=2_26;partial=00;start_type=ATG;rbs_motif=GGA/GAG/AGG;rbs_spacer=5-10bp;gc_cont=0.364	ICEApl2	26298	28013	+	26
ICEApl2	RM_type_II	REase_II	ICEApl2_28	# 28707 # 29861 # 1 # ID=2_28;partial=00;start_type=ATG;rbs_motif=GGA/GAG/AGG;rbs_spacer=5-10bp;gc_cont=0.377	ICEApl2	28707	29861	+	28
ICEApl2	RM_type_I	REase_I	ICEApl2_29	# 29866 # 33030 # 1 # ID=2_29;partial=00;start_type=ATG;rbs_motif=GGAG/GAGG;rbs_spacer=5-10bp;gc_cont=0.431	ICEApl2	29866	33030	+	29
ICEApl2	AbiE	AbiEi	ICEApl2_46	# 48592 # 49425 # 1 # ID=2_46;partial=00;start_type=ATG;rbs_motif=None;rbs_spacer=None;gc_cont=0.426	ICEApl2	48592	49425	+	46
ICEApl2	AbiE	AbiEii	ICEApl2_47	# 49418 # 50356 # 1 # ID=2_47;partial=00;start_type=ATG;rbs_motif=GGA/GAG/AGG;rbs_spacer=11-12bp;gc_cont=0.419	ICEApl2	49418	50356	+	47
ICEApl2	DMS_other	DrmD	ICEApl2_55	# 60594 # 61349 # -1 # ID=2_55;partial=00;start_type=ATG;rbs_motif=GGA/GAG/AGG;rbs_spacer=5-10bp;gc_cont=0.509	ICEApl2	60594	61349	-	55
ICEApl2	hachiman_type_I	HamB1	ICEApl2_57	# 63333 # 66698 # -1 # ID=2_57;partial=00;start_type=ATG;rbs_motif=AGGAG;rbs_spacer=5-10bp;gc_cont=0.415	ICEApl2	63333	66698	-	57
ICEApl2	hachiman_type_I	HamA1	ICEApl2_58	# 66685 # 67560 # -1 # ID=2_58;partial=00;start_type=ATG;rbs_motif=GGA/GAG/AGG;rbs_spacer=5-10bp;gc_cont=0.428	ICEApl2	66685	67560	-	58
ICEAplChn1	RM_type_I	MTase_I	ICEAplChn1_34	# 34041 # 36485 # 1 # ID=3_34;partial=00;start_type=ATG;rbs_motif=AGGA;rbs_spacer=5-10bp;gc_cont=0.449	ICEAplChn1	34041	36485	+	34
ICEAplChn1	RM_type_I	Specificity_I	ICEAplChn1_35	# 36485 # 37780 # 1 # ID=3_35;partial=00;start_type=ATG;rbs_motif=GGAG/GAGG;rbs_spacer=5-10bp;gc_cont=0.388	ICEAplChn1	36485	37780	+	35
ICEAplChn1	PDC-S11	PDC-S11	ICEAplChn1_36	# 37790 # 38953 # 1 # ID=3_36;partial=00;start_type=ATG;rbs_motif=AGGA;rbs_spacer=5-10bp;gc_cont=0.457	ICEAplChn1	37790	38953	+	36
ICEAplChn1	RM_type_I	REase_I	ICEAplChn1_37	# 38968 # 41985 # 1 # ID=3_37;partial=00;start_type=ATG;rbs_motif=GGA/GAG/AGG;rbs_spacer=5-10bp;gc_cont=0.442	ICEAplChn1	38968	41985	+	37
ICEAplChn1	PDC-S38	PDC-S38	ICEAplChn1_40	# 43793 # 43966 # 1 # ID=3_40;partial=00;start_type=ATG;rbs_motif=AGGAG;rbs_spacer=5-10bp;gc_cont=0.477	ICEAplChn1	43793	43966	+	40
ICEAplChn1	cbass_type_IIs	Effector	ICEAplChn1_42	# 44346 # 45500 # 1 # ID=3_42;partial=00;start_type=ATG;rbs_motif=AGGAG;rbs_spacer=5-10bp;gc_cont=0.436	ICEAplChn1	44346	45500	+	42
ICEAplChn1	cbass_type_IIs	Cyclase	ICEAplChn1_43	# 45493 # 46683 # 1 # ID=3_43;partial=00;start_type=ATG;rbs_motif=AGGAG;rbs_spacer=5-10bp;gc_cont=0.422	ICEAplChn1	45493	46683	+	43
ICEAplChn1	cbass_type_IIs	E2	ICEAplChn1_44	# 46684 # 47397 # 1 # ID=3_44;partial=00;start_type=ATG;rbs_motif=None;rbs_spacer=None;gc_cont=0.433	ICEAplChn1	46684	47397	+	44
ICEAplChn1	AbiE	AbiEi	ICEAplChn1_59	# 59153 # 59986 # 1 # ID=3_59;partial=00;start_type=ATG;rbs_motif=None;rbs_spacer=None;gc_cont=0.422	ICEAplChn1	59153	59986	+	59
ICEAplChn1	AbiE	AbiEii	ICEAplChn1_60	# 59976 # 60917 # 1 # ID=3_60;partial=00;start_type=ATG;rbs_motif=GGA/GAG/AGG;rbs_spacer=5-10bp;gc_cont=0.415	ICEAplChn1	59976	60917	+	60
ICEAplChn1	gabija	GajB	ICEAplChn1_85	# 85802 # 87844 # -1 # ID=3_85;partial=00;start_type=GTG;rbs_motif=AGGAG;rbs_spacer=5-10bp;gc_cont=0.399	ICEAplChn1	85802	87844	-	85
ICEAplChn1	gabija	GajA	ICEAplChn1_86	# 87841 # 89871 # -1 # ID=3_86;partial=00;start_type=GTG;rbs_motif=AGGA;rbs_spacer=5-10bp;gc_cont=0.398	ICEAplChn1	87841	89871	-	86
Actinobacillus phage H91-0380	SoFic	SoFic	IMGVR_UViG_2521172696_000001_57	# 44972 # 46300 # 1 # ID=1_57;partial=00;start_type=ATG;rbs_motif=TAAAAA;rbs_spacer=14bp;gc_cont=0.390	IMGVR_UViG_2521172696_000001	44972	46300	+	57
Actinobacillus phage WF83	PDC-M66	PDC-M66B	NZ_CP031869.1|provirus_499049_546123_19	# 10727 # 11542 # -1 # ID=3_19;partial=00;start_type=ATG;rbs_motif=GGA/GAG/AGG;rbs_spacer=5-10bp;gc_cont=0.348	NZ_CP031869.1|provirus_499049_546123	10727	11542	-	19
Actinobacillus phage WF83	PDC-M66	PDC-M66A	NZ_CP031869.1|provirus_499049_546123_20	# 11539 # 12243 # -1 # ID=3_20;partial=00;start_type=ATG;rbs_motif=GGA/GAG/AGG;rbs_spacer=5-10bp;gc_cont=0.383	NZ_CP031869.1|provirus_499049_546123	11539	12243	-	20
Actinobacillus phage MIDG3362	PDC-S42	PDC-S42	SAMEA1410925.contig00013|provirus_26422_62529_17	# 8615 # 9592 # 1 # ID=8_17;partial=00;start_type=ATG;rbs_motif=AGGA;rbs_spacer=5-10bp;gc_cont=0.384	SAMEA1410925.contig00013|provirus_26422_62529	8615	9592	+	17
Actinobacillus phage MIDG2356	cas_type_other	Cas23f	SAMEA1410961contig00010_3	# 2475 # 5822 # -1 # ID=7_3;partial=00;start_type=ATG;rbs_motif=GGA/GAG/AGG;rbs_spacer=5-10bp;gc_cont=0.410	SAMEA1410961contig00010	2475	5822	-	3
Actinobacillus phage MIDG2356	cas_type_other	Cas1f	SAMEA1410961contig00010_4	# 5819 # 6247 # -1 # ID=7_4;partial=00;start_type=GTG;rbs_motif=4Base/6BMM;rbs_spacer=13-15bp;gc_cont=0.396	SAMEA1410961contig00010	5819	6247	-	4
Actinobacillus phage MIDG2356	CRISPR_array	CRISPR_array	CRISPR001	CRISPR001; repeat=CTTCACTGCCGTATAGGCAGCTTAGAAA; score=6.26	SAMEA1410961contig00010	34121	34808	-	45.01
Actinobacillus phage MIDG2356	cas_type_I-F1	Cas6f	SAMEA1410961contig00010_46	# 34951 # 35520 # -1 # ID=7_46;partial=00;start_type=ATG;rbs_motif=AGGA;rbs_spacer=5-10bp;gc_cont=0.388	SAMEA1410961contig00010	34951	35520	-	46
Actinobacillus phage MIDG2356	cas_type_I-F1	Cas7f	SAMEA1410961contig00010_47	# 35523 # 36518 # -1 # ID=7_47;partial=00;start_type=ATG;rbs_motif=AGGAG;rbs_spacer=5-10bp;gc_cont=0.394	SAMEA1410961contig00010	35523	36518	-	47
Actinobacillus phage MIDG2356	cas_type_I-F1	Cas5f	SAMEA1410961contig00010_48	# 36520 # 37479 # -1 # ID=7_48;partial=00;start_type=ATG;rbs_motif=AGGAG;rbs_spacer=5-10bp;gc_cont=0.382	SAMEA1410961contig00010	36520	37479	-	48
Actinobacillus phage MIDG2356	cas_type_I-F1	Cas8f	SAMEA1410961contig00010_49	# 37476 # 38825 # -1 # ID=7_49;partial=01;start_type=Edge;rbs_motif=None;rbs_spacer=None;gc_cont=0.391	SAMEA1410961contig00010	37476	38825	-	49
Actinobacillus phage MIDG3394	PDC-M66	PDC-M66A	SAMEA1561910contig00016_41	# 34411 # 35115 # 1 # ID=4_41;partial=00;start_type=ATG;rbs_motif=GGA/GAG/AGG;rbs_spacer=5-10bp;gc_cont=0.383	SAMEA1561910contig00016	34411	35115	+	41
Actinobacillus phage MIDG3394	PDC-M66	PDC-M66B	SAMEA1561910contig00016_42	# 35112 # 35927 # 1 # ID=4_42;partial=00;start_type=ATG;rbs_motif=GGA/GAG/AGG;rbs_spacer=5-10bp;gc_cont=0.348	SAMEA1561910contig00016	35112	35927	+	42
